# Supplementary material for: Partitioning the Two-Leg Spin Ladder in Ba2Cu1 – xZnxTeO6: From Magnetic Order through Spin-Freezing to Paramagnetism
Source: Chem Mater. 2023 Mar 22;35(7):2752–61. doi: 10.1021/acs.chemmater.2c02939 (PMC10100530; doi:10.1021/acs.chemmater.2c02939)
Supplement: Supplementary file 2 — cm2c02939_si_002.cif [file cm2c02939_si_002.cif]

data_BA2CU0P9ZN0P1O6_HRPD_publ

# publcif _publ_body_element loop start
loop_
_publ_body_element
_publ_body_title
_publ_body_contents
? ? ? 
# publcif _publ_body_element loop end

_pd_block_id
  2022-09-20T09:09|BA2CU0P9ZN0P1O6_HRPD|Alexandra_Gibbs|Overall
loop_
_audit_creation_method  "from EXP file using GSAS2CIF"
_audit_creation_date                   2022-09-20T09:09
_audit_author_name                     "Alexandra Gibbs"
_audit_update_record
;
2022-09-20T09:09  Initial CIF as created by GSAS2CIF

2022-09-20 # Formatted by publCIF
;

#=============================================================================
# this information describes the project, paper etc. for the CIF             #
# Acta Cryst. Section C papers and editorial correspondence is generated     #
# from the information in this section                                       #
#                                                                            #
#   (from)   CIF submission form for Rietveld refinements (Acta Cryst. C)    #
#                                                 Version 14 December 1998   #
#=============================================================================
# 1. SUBMISSION DETAILS

_publ_contact_author_name            ?   # Name of author for correspondence
_publ_contact_author_address             # Address of author for correspondence
?
_publ_contact_author_email           ?
_publ_contact_author_fax             ?
_publ_contact_author_phone           ?

_publ_contact_letter
?

_publ_requested_journal              ?
_publ_requested_coeditor_name        ?
_publ_requested_category             ?   # Acta C: one of CI/CM/CO/FI/FM/FO

#==============================================================================

# 2. PROCESSING SUMMARY (IUCr Office Use Only)

_journal_data_validation_number      ?

_journal_date_recd_electronic        ?
_journal_date_to_coeditor            ?
_journal_date_from_coeditor          ?
_journal_date_accepted               ?
_journal_date_printers_first         ?
_journal_date_printers_final         ?
_journal_date_proofs_out             ?
_journal_date_proofs_in              ?
_journal_coeditor_name               ?
_journal_coeditor_code               ?
_journal_coeditor_notes
?
_journal_techeditor_code             ?
_journal_techeditor_notes
?
_journal_coden_ASTM                  ?
_journal_name_full                   ?
_journal_year                        ?
_journal_volume                      ?
_journal_issue                       ?
_journal_page_first                  ?
_journal_page_last                   ?
_journal_paper_category              ?
_journal_suppl_publ_number           ?
_journal_suppl_publ_pages            ?

#==============================================================================

# 3. TITLE AND AUTHOR LIST

_publ_section_title
;
Title (type here to add)
;

_publ_section_title_footnote
.

# The loop structure below should contain the names and addresses of all
# authors, in the required order of publication. Repeat as necessary.

loop_
_publ_author_name
_publ_author_address
_publ_author_footnote
_publ_author_email
'Gibbs, Alexandra S.'
;
School of Chemistry,
University of St Andrews,
St Andrews,
Fife,
KY16 9SA
;
.
;
a.gibbs@st-andrews.ac.uk
;


#==============================================================================

# 4. TEXT

_publ_section_synopsis
.
_publ_section_abstract
;
(type here to add)
;

_publ_section_exptl_prep      # Details of the preparation of the sample(s)
                              # should be given here.
;

;

_publ_section_exptl_refinement
;

;


_publ_section_figure_captions
;

;


#=============================================================================
# 5. OVERALL REFINEMENT & COMPUTING DETAILS

_refine_special_details
?
_pd_proc_ls_special_details
?

# The following items are used to identify the programs used.
_computing_molecular_graphics     ?
_computing_publication_material   ?

_refine_ls_weighting_scheme       ?
_refine_ls_weighting_details      ?
_refine_ls_hydrogen_treatment     ?
_refine_ls_extinction_method      ?
_refine_ls_extinction_coef        ?
_refine_ls_number_constraints     ?

_refine_ls_restrained_S_all       ?
_refine_ls_restrained_S_obs       ?

#==============================================================================
# 6. SAMPLE PREPARATION DATA

# (In the unusual case where multiple samples are used in a single
#  Rietveld study, this information should be moved into the phase
#  blocks)

# The following three fields describe the preparation of the material.
# The cooling rate is in K/min.  The pressure at which the sample was
# prepared is in kPa.  The temperature of preparation is in K.

_pd_prep_cool_rate                ?
_pd_prep_pressure                 ?
_pd_prep_temperature              ?

_pd_char_colour                   ?       # use ICDD colour descriptions
data_BA2CU0P9ZN0P1O6_HRPD_overall

_refine_ls_shift/su_max                0.02
_refine_ls_shift/su_mean               0.00
_computing_structure_refinement        GSAS
_refine_ls_number_parameters           84
_refine_ls_goodness_of_fit_all         1.71
_refine_ls_number_restraints           0

# Overall powder R-factors

_pd_proc_ls_prof_R_factor              0.0571
_pd_proc_ls_prof_wR_factor             0.0602
_refine_ls_matrix_type                 full

# pointers to the phase blocks
loop_   _pd_phase_block_id
      2022-09-20T09:09|BA2CU0P9ZN0P1O6_HRPD_phase1|Alexandra_Gibbs||
# pointers to the diffraction patterns
loop_   _pd_block_diffractogram_id
      2022-09-20T09:09|BA2CU0P9ZN0P1O6_HRPD_H_01|Alexandra_Gibbs|HRPD,_ISIS_Neutron_and_Muon
      2022-09-20T09:09|BA2CU0P9ZN0P1O6_HRPD_H_02|Alexandra_Gibbs|HRPD,_ISIS_Neutron_and_Muon

# Information for phase 1
data_BA2CU0P9ZN0P1O6_HRPD_phase_1

_pd_block_id
  2022-09-20T09:09|BA2CU0P9ZN0P1O6_HRPD_phase1|Alexandra_Gibbs||

# Histograms for phase 1
loop_   _pd_block_diffractogram_id
 
 2022-09-20T09:09|BA2CU0P9ZN0P1O6_HRPD_H_01|Alexandra_Gibbs|HRPD,_ISIS_Neutron_and_Muon

#==============================================================================
# 7. CHEMICAL, STRUCTURAL AND CRYSTAL DATA

_pd_char_particle_morphology      ?

_chemical_name_systematic
?
_chemical_name_common             ?
_chemical_formula_moiety          ?
_chemical_formula_structural      ?
_chemical_formula_analytical      ?
_chemical_melting_point           ?
_chemical_compound_source         ?       # for minerals and
                                          # natural products
_symmetry_space_group_name_Hall   "-C 2y"

_exptl_crystal_F_000               ?
_exptl_crystal_density_diffrn      6.6341
_exptl_crystal_density_meas        ?
_exptl_crystal_density_method      ?

_cell_measurement_temperature     293

_cell_special_details
?

_geom_special_details             ?

# The following item identifies the program(s) used (if appropriate).
_computing_structure_solution     ?

#==============================================================================

# 8. Phase information from GSAS

_pd_phase_name                         Ba2Cu1-xZnxO6
_cell_length_a                         10.2239(4)
_cell_length_b                         5.73200(22)
_cell_length_c                         10.1002(4)
_cell_angle_alpha                      90.0
_cell_angle_beta                       108.0982(14)
_cell_angle_gamma                      90.0
_cell_volume                           562.62(6)
_symmetry_cell_setting                 monoclinic
_symmetry_space_group_name_H-M         "C 2/m"
loop_ _symmetry_equiv_pos_site_id _symmetry_equiv_pos_as_xyz
       1 +x,+y,+z 
       2 -x,+y,-z 
      3 -x,-y,-z 
      4 +x,-y,+z 
     5 +x+1/2,+y+1/2,+z 
     6 -x+1/2,+y+1/2,-z 
    7 -x+1/2,-y+1/2,-z 
    8 +x+1/2,-y+1/2,+z 

# ATOMIC COORDINATES AND DISPLACEMENT PARAMETERS


loop_
      _atom_site_type_symbol
      _atom_site_label
      _atom_site_fract_x
      _atom_site_fract_y
      _atom_site_fract_z
      _atom_site_occupancy
      _atom_site_thermal_displace_type
      _atom_site_U_iso_or_equiv
      _atom_site_symmetry_multiplicity
Ba
Ba1     0.1286(5)    0.0          0.3793(4)    1.0        Uiso   0.0065(8)     4
Ba
Ba2     0.2801(4)    0.0          0.8500(4)    1.0        Uiso   0.0065(8)     4
Te
Te1     0.0          0.0          0.0          1.0        Uiso   0.0045        2
Te
Te2     0.5          0.0          0.5          1.0        Uiso   0.0045        2
Cu
Cu1     0.40720(34)  0.0          0.21296(27)  0.9        Uiso   0.0100(10)    4
O 
O1      0.1320(4)    0.5          0.4014(4)    1.0        Uiso   0.0100(7)     4
O 
O2      0.89396(27)  0.7285(5)    0.36797(25)  1.0        Uiso   0.0100(7)     8
O 
O3      0.3167(4)    0.5          0.8741(4)    1.0        Uiso   0.0130(7)     4
O 
O4      0.05131(32)  0.7571(7)    0.89176(29)  1.0        Uiso   0.0130(7)     8
Zn
Zn1     0.40720(34)  0.0          0.21296(27)  0.1        Uiso   0.0100(10)    4

loop_ _atom_type_symbol
      _atom_type_number_in_cell
                   Ba  8.0        
                   Te  4.0        
                   Cu  3.6        
                   O  24.0        
                   Zn  0.4        
 
# If you change Z, be sure to change all 3 of the following
_chemical_formula_sum                  "Ba2 Cu0.90 O6 Te Zn0.10"
_chemical_formula_weight               561.98
_cell_formula_units_Z                  4

# MOLECULAR GEOMETRY

loop_
      _geom_bond_atom_site_label_1
      _geom_bond_atom_site_label_2
      _geom_bond_distance
      _geom_bond_site_symmetry_1
      _geom_bond_site_symmetry_2
      _geom_bond_publ_flag
  Ba1       Ba1               4.105(8)  .      2_556  n
  Ba1       Ba1               4.069(6)  .    102_546  n
  Ba1       Ba1               4.069(6)  .    102_556  n
  Ba1       Ba2               4.519(5)  .      1_555  n
  Ba1       Ba2               4.100(7)  .      2_556  n
  Ba1       Ba2               3.974(5)  .    102_546  n
  Ba1       Ba2               3.974(5)  .    102_556  n
  Ba1       Te1               3.644(4)  .      1_555  n
  Ba1       Te2               3.609(5)  .      1_555  n
  Ba1       Te2             3.5251(24)  .    101_445  n
  Ba1       Te2             3.5251(24)  .    101_455  n
  Ba1       Cu1               3.729(6)  .      1_555  n
  Ba1       Cu1               3.715(4)  .    101_445  n
  Ba1       Cu1               3.715(4)  .    101_455  n
  Ba1       O1               2.8740(4)  .      1_545  n
  Ba1       O1               2.8740(4)  .      1_555  n
  Ba1       O1                2.744(6)  .    102_546  n
  Ba1       O2                2.832(5)  .      1_445  n
  Ba1       O2                3.059(4)  .      2_646  n
  Ba1       O2                3.059(4)  .     -1_666  n
  Ba1       O2                2.832(5)  .     -2_465  n
  Ba1       O2                3.046(5)  .    101_445  n
  Ba1       O2                3.046(5)  .   -102_345  n
  Ba1       O3                2.784(6)  .    102_546  n
  Ba1       O4                3.113(5)  .      2_546  n
  Ba1       O4                3.113(5)  .     -1_566  n
  Ba1       Zn1               3.729(6)  .      1_555  n
  Ba1       Zn1               3.715(4)  .    101_445  n
  Ba1       Zn1               3.715(4)  .    101_455  n
  Ba2       Ba1               4.519(5)  .      1_555  n
  Ba2       Ba1               4.100(7)  .      2_556  n
  Ba2       Ba1               3.974(5)  .    102_546  n
  Ba2       Ba1               3.974(5)  .    102_556  n
  Ba2       Ba2               4.576(8)  .      2_657  n
  Ba2       Ba2               4.351(6)  .    102_547  n
  Ba2       Ba2               4.351(6)  .    102_557  n
  Ba2       Te1               3.632(4)  .      1_556  n
  Ba2       Te1             3.6673(26)  .    101_546  n
  Ba2       Te1             3.6673(26)  .    101_556  n
  Ba2       Cu1               3.489(5)  .      1_556  n
  Ba2       Cu1               3.448(5)  .      2_656  n
  Ba2       Cu1             3.3952(26)  .    102_546  n
  Ba2       Cu1             3.3952(26)  .    102_556  n
  Ba2       O1                2.945(5)  .    102_546  n
  Ba2       O2                2.828(4)  .      2_646  n
  Ba2       O2                2.828(4)  .     -1_666  n
  Ba2       O3               2.8909(8)  .      1_545  n
  Ba2       O3               2.8909(8)  .      1_555  n
  Ba2       O3                3.234(5)  .    102_547  n
  Ba2       O4                2.864(5)  .      1_545  n
  Ba2       O4                2.864(5)  .     -2_565  n
  Ba2       O4                3.052(5)  .    101_545  n
  Ba2       O4                3.026(4)  .    102_547  n
  Ba2       O4                3.026(4)  .   -101_447  n
  Ba2       O4                3.052(5)  .   -102_445  n
  Ba2       Zn1               3.489(5)  .      1_556  n
  Ba2       Zn1               3.448(5)  .      2_656  n
  Ba2       Zn1             3.3952(26)  .    102_546  n
  Ba2       Zn1             3.3952(26)  .    102_556  n
  Te1       Ba1               3.644(4)  .      1_555  n
  Te1       Ba1               3.644(4)  .      2_555  n
  Te1       Ba2               3.632(4)  .      1_554  n
  Te1       Ba2               3.632(4)  .      2_556  n
  Te1       Ba2             3.6673(26)  .    101_444  n
  Te1       Ba2             3.6673(26)  .    101_454  n
  Te1       Ba2             3.6673(26)  .    102_546  n
  Te1       Ba2             3.6673(26)  .    102_556  n
  Te1       O3                1.910(4)  .    101_444  n
  Te1       O3                1.910(4)  .    102_546  n
  Te1       O4              1.9403(32)  .      1_544  n
  Te1       O4              1.9403(32)  .      2_546  n
  Te1       O4              1.9403(32)  .     -1_566  n
  Te1       O4              1.9403(32)  .     -2_564  n
  Te2       Ba1               3.609(5)  .      1_555  n
  Te2       Ba1               3.609(5)  .      2_656  n
  Te2       Ba1             3.5251(24)  .    101_545  n
  Te2       Ba1             3.5251(24)  .    101_555  n
  Te2       Ba1             3.5251(24)  .    102_546  n
  Te2       Ba1             3.5251(24)  .    102_556  n
  Te2       Cu1             2.7561(26)  .      1_555  n
  Te2       Cu1             2.7561(26)  .      2_656  n
  Te2       O1                1.910(4)  .    101_545  n
  Te2       O1                1.910(4)  .    102_546  n
  Te2       O2              1.9419(29)  .    101_445  n
  Te2       O2              1.9419(29)  .    102_646  n
  Te2       O2              1.9419(29)  .   -101_546  n
  Te2       O2              1.9419(29)  .   -102_345  n
  Te2       Zn1             2.7561(26)  .      1_555  n
  Te2       Zn1             2.7561(26)  .      2_656  n
  Cu1       Ba1               3.729(6)  .      1_555  n
  Cu1       Ba1               3.715(4)  .    101_545  n
  Cu1       Ba1               3.715(4)  .    101_555  n
  Cu1       Ba2               3.489(5)  .      1_554  n
  Cu1       Ba2               3.448(5)  .      2_656  n
  Cu1       Ba2             3.3952(26)  .    102_546  n
  Cu1       Ba2             3.3952(26)  .    102_556  n
  Cu1       Te2             2.7561(26)  .      1_555  n
  Cu1       O1                2.487(5)  .    101_545  n
  Cu1       O2              2.0776(30)  .    101_445  n
  Cu1       O2              2.0776(30)  .   -102_345  n
  Cu1       O3                2.182(5)  .    102_546  n
  Cu1       O4                1.936(4)  .    102_546  n
  Cu1       O4                1.936(4)  .   -101_446  n
  O1        Ba1              2.8740(4)  .      1_555  n
  O1        Ba1              2.8740(4)  .      1_565  n
  O1        Ba1               2.744(6)  .    102_556  n
  O1        Ba2               2.945(5)  .    102_556  n
  O1        Te2               1.910(4)  .    101_455  n
  O1        Cu1               2.487(5)  .    101_455  n
  O1        Zn1               2.487(5)  .    101_455  n
  O2        Ba1               2.832(5)  .      1_665  n
  O2        Ba1               3.059(4)  .      2_666  n
  O2        Ba1               3.046(5)  .    101_555  n
  O2        Ba2               2.828(4)  .      2_666  n
  O2        Te2             1.9419(29)  .    101_555  n
  O2        Cu1             2.0776(30)  .    101_555  n
  O2        Zn1             2.0776(30)  .    101_555  n
  O3        Ba1               2.784(6)  .    102_556  n
  O3        Ba2              2.8909(8)  .      1_555  n
  O3        Ba2              2.8909(8)  .      1_565  n
  O3        Ba2               3.234(5)  .    102_557  n
  O3        Te1               1.910(4)  .    101_556  n
  O3        Cu1               2.182(5)  .    102_556  n
  O3        Zn1               2.182(5)  .    102_556  n
  O4        Ba1               3.113(5)  .      2_566  n
  O4        Ba2               2.864(5)  .      1_565  n
  O4        Ba2               3.052(5)  .    101_455  n
  O4        Ba2               3.026(4)  .    102_557  n
  O4        Te1             1.9403(32)  .      1_566  n
  O4        Cu1               1.936(4)  .    102_556  n
  O4        Zn1               1.936(4)  .    102_556  n
  Zn1       Ba1               3.729(6)  .      1_555  n
  Zn1       Ba1               3.715(4)  .    101_545  n
  Zn1       Ba1               3.715(4)  .    101_555  n
  Zn1       Ba2               3.489(5)  .      1_554  n
  Zn1       Ba2               3.448(5)  .      2_656  n
  Zn1       Ba2             3.3952(26)  .    102_546  n
  Zn1       Ba2             3.3952(26)  .    102_556  n
  Zn1       Te2             2.7561(26)  .      1_555  n
  Zn1       O1                2.487(5)  .    101_545  n
  Zn1       O2              2.0776(30)  .    101_445  n
  Zn1       O2              2.0776(30)  .   -102_345  n
  Zn1       O3                2.182(5)  .    102_546  n
  Zn1       O4                1.936(4)  .    102_546  n
  Zn1       O4                1.936(4)  .   -101_446  n

loop_
      _geom_angle_atom_site_label_1
      _geom_angle_atom_site_label_2
      _geom_angle_atom_site_label_3
      _geom_angle
      _geom_angle_site_symmetry_1
      _geom_angle_site_symmetry_2
      _geom_angle_site_symmetry_3
      _geom_angle_publ_flag
  Ba1       Ba1       Ba1              91.61(14)      2_556  .    102_546  n
  Ba1       Ba1       Ba1              91.61(14)      2_556  .    102_556  n
  Ba1       Ba1       Ba2              66.84(13)      2_556  .      2_556  n
  Ba1       Ba1       Ba2              131.00(9)      2_556  .    102_546  n
  Ba1       Ba1       Ba2              131.00(9)      2_556  .    102_556  n
  Ba1       Ba1       Te1             122.41(18)      2_556  .      1_555  n
  Ba1       Ba1       Te2             126.90(17)      2_556  .      1_555  n
  Ba1       Ba1       Te2               54.39(5)      2_556  .    101_445  n
  Ba1       Ba1       Te2               54.39(5)      2_556  .    101_455  n
  Ba1       Ba1       O1               87.03(12)      2_556  .      1_545  n
  Ba1       Ba1       O1               87.03(12)      2_556  .      1_555  n
  Ba1       Ba1       O1               95.51(16)      2_556  .    102_546  n
  Ba1       Ba1       O2               48.15(10)      2_556  .      1_445  n
  Ba1       Ba1       O2                43.60(8)      2_556  .      2_646  n
  Ba1       Ba1       O2                43.60(8)      2_556  .     -1_666  n
  Ba1       Ba1       O2               48.15(10)      2_556  .     -2_465  n
  Ba1       Ba1       O2              139.88(16)      2_556  .    101_445  n
  Ba1       Ba1       O2              139.88(16)      2_556  .   -102_455  n
  Ba1       Ba1       O3              153.47(25)      2_556  .    102_546  n
  Ba1       Ba1       O4              102.11(16)      2_556  .      2_546  n
  Ba1       Ba1       O4              102.11(16)      2_556  .     -1_566  n
  Ba1       Ba1       Ba1              89.55(18)    102_546  .    102_556  n
  Ba1       Ba1       Ba2             131.55(11)    102_546  .      2_556  n
  Ba1       Ba1       Ba2               68.36(8)    102_546  .    102_546  n
  Ba1       Ba1       Ba2             130.34(19)    102_546  .    102_556  n
  Ba1       Ba1       Te1             125.72(11)    102_546  .      1_555  n
  Ba1       Ba1       Te2              54.26(10)    102_546  .      1_555  n
  Ba1       Ba1       Te2               56.20(6)    102_546  .    101_445  n
  Ba1       Ba1       Te2             126.09(16)    102_546  .    101_455  n
  Ba1       Ba1       O1                42.34(8)    102_546  .      1_545  n
  Ba1       Ba1       O1              131.72(19)    102_546  .      1_555  n
  Ba1       Ba1       O1                44.87(9)    102_546  .    102_546  n
  Ba1       Ba1       O2               89.34(10)    102_546  .      1_445  n
  Ba1       Ba1       O2                48.07(9)    102_546  .      2_646  n
  Ba1       Ba1       O2               92.77(14)    102_546  .     -1_666  n
  Ba1       Ba1       O2              139.69(20)    102_546  .     -2_465  n
  Ba1       Ba1       O2               86.61(17)    102_546  .    101_445  n
  Ba1       Ba1       O2                48.34(9)    102_546  .   -102_455  n
  Ba1       Ba1       O3              106.96(15)    102_546  .    102_546  n
  Ba1       Ba1       O4               107.21(9)    102_546  .      2_546  n
  Ba1       Ba1       O4              157.80(15)    102_546  .     -1_566  n
  Ba1       Ba1       Ba2             131.55(11)    102_556  .      2_556  n
  Ba1       Ba1       Ba2             130.34(19)    102_556  .    102_546  n
  Ba1       Ba1       Ba2               68.36(8)    102_556  .    102_556  n
  Ba1       Ba1       Te1             125.72(11)    102_556  .      1_555  n
  Ba1       Ba1       Te2              54.26(10)    102_556  .      1_555  n
  Ba1       Ba1       Te2             126.09(16)    102_556  .    101_445  n
  Ba1       Ba1       Te2               56.20(6)    102_556  .    101_455  n
  Ba1       Ba1       O1              131.72(19)    102_556  .      1_545  n
  Ba1       Ba1       O1                42.34(8)    102_556  .      1_555  n
  Ba1       Ba1       O1                44.87(9)    102_556  .    102_546  n
  Ba1       Ba1       O2              139.69(20)    102_556  .      1_445  n
  Ba1       Ba1       O2               92.77(14)    102_556  .      2_646  n
  Ba1       Ba1       O2                48.07(9)    102_556  .     -1_666  n
  Ba1       Ba1       O2               89.34(10)    102_556  .     -2_465  n
  Ba1       Ba1       O2                48.34(9)    102_556  .    101_445  n
  Ba1       Ba1       O2               86.61(17)    102_556  .   -102_455  n
  Ba1       Ba1       O3              106.96(15)    102_556  .    102_546  n
  Ba1       Ba1       O4              157.80(15)    102_556  .      2_546  n
  Ba1       Ba1       O4               107.21(9)    102_556  .     -1_566  n
  Ba2       Ba1       Ba2              93.07(11)      2_556  .    102_546  n
  Ba2       Ba1       Ba2              93.07(11)      2_556  .    102_556  n
  Ba2       Ba1       Te1               55.56(9)      2_556  .      1_555  n
  Ba2       Ba1       Te2             166.26(15)      2_556  .      1_555  n
  Ba2       Ba1       Te2               76.76(8)      2_556  .    101_445  n
  Ba2       Ba1       Te2               76.76(8)      2_556  .    101_455  n
  Ba2       Ba1       O1               91.68(12)      2_556  .      1_545  n
  Ba2       Ba1       O1               91.68(12)      2_556  .      1_555  n
  Ba2       Ba1       O1              162.35(17)      2_556  .    102_546  n
  Ba2       Ba1       O2               43.55(10)      2_556  .      1_445  n
  Ba2       Ba1       O2               98.24(12)      2_556  .      2_646  n
  Ba2       Ba1       O2               98.24(12)      2_556  .     -1_666  n
  Ba2       Ba1       O2               43.55(10)      2_556  .     -2_465  n
  Ba2       Ba1       O2              137.90(15)      2_556  .    101_445  n
  Ba2       Ba1       O2              137.90(15)      2_556  .   -102_455  n
  Ba2       Ba1       O3               86.63(18)      2_556  .    102_546  n
  Ba2       Ba1       O4                44.20(9)      2_556  .      2_546  n
  Ba2       Ba1       O4                44.20(9)      2_556  .     -1_566  n
  Ba2       Ba1       Ba2              92.31(14)    102_546  .    102_556  n
  Ba2       Ba1       Te1               57.36(8)    102_546  .      1_555  n
  Ba2       Ba1       Te2              77.52(10)    102_546  .      1_555  n
  Ba2       Ba1       Te2               78.20(4)    102_546  .    101_445  n
  Ba2       Ba1       Te2             165.55(14)    102_546  .    101_455  n
  Ba2       Ba1       O1                47.68(9)    102_546  .      1_545  n
  Ba2       Ba1       O1              139.93(17)    102_546  .      1_555  n
  Ba2       Ba1       O1               99.11(13)    102_546  .    102_546  n
  Ba2       Ba1       O2                85.96(8)    102_546  .      1_445  n
  Ba2       Ba1       O2               102.22(7)    102_546  .      2_646  n
  Ba2       Ba1       O2              161.00(12)    102_546  .     -1_666  n
  Ba2       Ba1       O2              136.23(18)    102_546  .     -2_465  n
  Ba2       Ba1       O2               85.13(13)    102_546  .    101_445  n
  Ba2       Ba1       O2                45.16(9)    102_546  .   -102_455  n
  Ba2       Ba1       O3                46.67(7)    102_546  .    102_546  n
  Ba2       Ba1       O4               49.19(10)    102_546  .      2_546  n
  Ba2       Ba1       O4               89.52(13)    102_546  .     -1_566  n
  Ba2       Ba1       Te1               57.36(8)    102_556  .      1_555  n
  Ba2       Ba1       Te2              77.52(10)    102_556  .      1_555  n
  Ba2       Ba1       Te2             165.55(14)    102_556  .    101_445  n
  Ba2       Ba1       Te2               78.20(4)    102_556  .    101_455  n
  Ba2       Ba1       O1              139.93(17)    102_556  .      1_545  n
  Ba2       Ba1       O1                47.68(9)    102_556  .      1_555  n
  Ba2       Ba1       O1               99.11(13)    102_556  .    102_546  n
  Ba2       Ba1       O2              136.23(18)    102_556  .      1_445  n
  Ba2       Ba1       O2              161.00(12)    102_556  .      2_646  n
  Ba2       Ba1       O2               102.22(7)    102_556  .     -1_666  n
  Ba2       Ba1       O2                85.96(8)    102_556  .     -2_465  n
  Ba2       Ba1       O2                45.16(9)    102_556  .    101_445  n
  Ba2       Ba1       O2               85.13(13)    102_556  .   -102_455  n
  Ba2       Ba1       O3                46.67(7)    102_556  .    102_546  n
  Ba2       Ba1       O4               89.52(13)    102_556  .      2_546  n
  Ba2       Ba1       O4               49.19(10)    102_556  .     -1_566  n
  Te1       Ba1       Te2             110.70(11)      1_555  .      1_555  n
  Te1       Ba1       Te2              108.18(8)      1_555  .    101_445  n
  Te1       Ba1       Te2              108.18(8)      1_555  .    101_455  n
  Te1       Ba1       O1               94.20(12)      1_555  .      1_545  n
  Te1       Ba1       O1               94.20(12)      1_555  .      1_555  n
  Te1       Ba1       O1              142.09(15)      1_555  .    102_546  n
  Te1       Ba1       O2               86.16(13)      1_555  .      1_445  n
  Te1       Ba1       O2               141.37(9)      1_555  .      2_646  n
  Te1       Ba1       O2               141.37(9)      1_555  .     -1_666  n
  Te1       Ba1       O2               86.16(13)      1_555  .     -2_465  n
  Te1       Ba1       O2               89.73(11)      1_555  .    101_445  n
  Te1       Ba1       O2               89.73(11)      1_555  .   -102_455  n
  Te1       Ba1       O3               31.06(11)      1_555  .    102_546  n
  Te1       Ba1       O4                32.17(7)      1_555  .      2_546  n
  Te1       Ba1       O4                32.17(7)      1_555  .     -1_566  n
  Te2       Ba1       Te2              110.46(8)      1_555  .    101_445  n
  Te2       Ba1       Te2              110.46(8)      1_555  .    101_455  n
  Te2       Ba1       O1               89.31(12)      1_555  .      1_545  n
  Te2       Ba1       O1               89.31(12)      1_555  .      1_555  n
  Te2       Ba1       O1                31.39(9)      1_555  .    102_546  n
  Te2       Ba1       O2              143.39(11)      1_555  .      1_445  n
  Te2       Ba1       O2               93.58(10)      1_555  .      2_646  n
  Te2       Ba1       O2               93.58(10)      1_555  .     -1_666  n
  Te2       Ba1       O2              143.39(11)      1_555  .     -2_465  n
  Te2       Ba1       O2                32.55(8)      1_555  .    101_445  n
  Te2       Ba1       O2                32.55(8)      1_555  .   -102_455  n
  Te2       Ba1       O3               79.63(14)      1_555  .    102_546  n
  Te2       Ba1       O4              124.71(12)      1_555  .      2_546  n
  Te2       Ba1       O4              124.71(12)      1_555  .     -1_566  n
  Te2       Ba1       Te2             108.79(11)    101_445  .    101_455  n
  Te2       Ba1       O1                32.76(8)    101_445  .      1_545  n
  Te2       Ba1       O1              141.31(16)    101_445  .      1_555  n
  Te2       Ba1       O1                93.20(9)    101_445  .    102_546  n
  Te2       Ba1       O2                33.36(7)    101_445  .      1_445  n
  Te2       Ba1       O2                33.36(6)    101_445  .      2_646  n
  Te2       Ba1       O2               89.54(10)    101_445  .     -1_666  n
  Te2       Ba1       O2               93.34(13)    101_445  .     -2_465  n
  Te2       Ba1       O2              142.64(15)    101_445  .    101_445  n
  Te2       Ba1       O2                95.49(6)    101_445  .   -102_455  n
  Te2       Ba1       O3               121.39(8)    101_445  .    102_546  n
  Te2       Ba1       O4                76.02(8)    101_445  .      2_546  n
  Te2       Ba1       O4              119.06(13)    101_445  .     -1_566  n
  Te2       Ba1       O1              141.31(16)    101_455  .      1_545  n
  Te2       Ba1       O1                32.76(8)    101_455  .      1_555  n
  Te2       Ba1       O1                93.20(9)    101_455  .    102_546  n
  Te2       Ba1       O2               93.34(13)    101_455  .      1_445  n
  Te2       Ba1       O2               89.54(10)    101_455  .      2_646  n
  Te2       Ba1       O2                33.36(6)    101_455  .     -1_666  n
  Te2       Ba1       O2                33.36(7)    101_455  .     -2_465  n
  Te2       Ba1       O2                95.49(6)    101_455  .    101_445  n
  Te2       Ba1       O2              142.64(15)    101_455  .   -102_455  n
  Te2       Ba1       O3               121.39(8)    101_455  .    102_546  n
  Te2       Ba1       O4              119.06(13)    101_455  .      2_546  n
  Te2       Ba1       O4                76.02(8)    101_455  .     -1_566  n
  O1        Ba1       O1              171.42(23)      1_545  .      1_555  n
  O1        Ba1       O1               87.21(12)      1_545  .    102_546  n
  O1        Ba1       O2               56.26(11)      1_545  .      1_445  n
  O1        Ba1       O2               55.25(10)      1_545  .      2_646  n
  O1        Ba1       O2              116.40(16)      1_545  .     -1_666  n
  O1        Ba1       O2              122.72(18)      1_545  .     -2_465  n
  O1        Ba1       O2              116.26(17)      1_545  .    101_445  n
  O1        Ba1       O2               65.48(11)      1_545  .   -102_455  n
  O1        Ba1       O3               94.04(12)      1_545  .    102_546  n
  O1        Ba1       O4               67.16(12)      1_545  .      2_546  n
  O1        Ba1       O4              120.25(15)      1_545  .     -1_566  n
  O1        Ba1       O1               87.21(12)      1_555  .    102_546  n
  O1        Ba1       O2              122.72(18)      1_555  .      1_445  n
  O1        Ba1       O2              116.40(16)      1_555  .      2_646  n
  O1        Ba1       O2               55.25(10)      1_555  .     -1_666  n
  O1        Ba1       O2               56.26(11)      1_555  .     -2_465  n
  O1        Ba1       O2               65.48(11)      1_555  .    101_445  n
  O1        Ba1       O2              116.26(17)      1_555  .   -102_455  n
  O1        Ba1       O3               94.04(12)      1_555  .    102_546  n
  O1        Ba1       O4              120.25(15)      1_555  .      2_546  n
  O1        Ba1       O4               67.16(12)      1_555  .     -1_566  n
  O1        Ba1       O2              124.38(15)    102_546  .      1_445  n
  O1        Ba1       O2               66.80(10)    102_546  .      2_646  n
  O1        Ba1       O2               66.80(10)    102_546  .     -1_666  n
  O1        Ba1       O2              124.38(15)    102_546  .     -2_465  n
  O1        Ba1       O2               56.56(12)    102_546  .    101_445  n
  O1        Ba1       O2               56.56(12)    102_546  .   -102_455  n
  O1        Ba1       O3              111.02(19)    102_546  .    102_546  n
  O1        Ba1       O4              147.71(11)    102_546  .      2_546  n
  O1        Ba1       O4              147.71(11)    102_546  .     -1_566  n
  O2        Ba1       O2               58.10(12)      1_445  .      2_646  n
  O2        Ba1       O2               91.75(14)      1_445  .     -1_666  n
  O2        Ba1       O2               66.66(17)      1_445  .     -2_465  n
  O2        Ba1       O2              171.05(15)      1_445  .    101_445  n
  O2        Ba1       O2             121.019(20)      1_445  .   -102_455  n
  O2        Ba1       O3              111.86(18)      1_445  .    102_546  n
  O2        Ba1       O4               57.10(11)      1_445  .      2_546  n
  O2        Ba1       O4               87.04(16)      1_445  .     -1_566  n
  O2        Ba1       O2               61.16(12)      2_646  .     -1_666  n
  O2        Ba1       O2               91.75(14)      2_646  .     -2_465  n
  O2        Ba1       O2              123.30(15)      2_646  .    101_445  n
  O2        Ba1       O2               96.41(10)      2_646  .   -102_455  n
  O2        Ba1       O3               148.86(7)      2_646  .    102_546  n
  O2        Ba1       O4              109.22(10)      2_646  .      2_546  n
  O2        Ba1       O4              141.65(16)      2_646  .     -1_566  n
  O2        Ba1       O2               58.10(12)     -1_666  .     -2_465  n
  O2        Ba1       O2               96.41(10)     -1_666  .    101_445  n
  O2        Ba1       O2              123.30(15)     -1_666  .   -102_455  n
  O2        Ba1       O3               148.86(7)     -1_666  .    102_546  n
  O2        Ba1       O4              141.65(16)     -1_666  .      2_546  n
  O2        Ba1       O4              109.22(10)     -1_666  .     -1_566  n
  O2        Ba1       O2             121.019(20)     -2_465  .    101_445  n
  O2        Ba1       O2              171.05(15)     -2_465  .   -102_455  n
  O2        Ba1       O3              111.86(18)     -2_465  .    102_546  n
  O2        Ba1       O4               87.04(16)     -2_465  .      2_546  n
  O2        Ba1       O4               57.10(11)     -2_465  .     -1_566  n
  O2        Ba1       O2               50.93(14)    101_445  .   -102_455  n
  O2        Ba1       O3               61.97(12)    101_445  .    102_546  n
  O2        Ba1       O4              116.69(14)    101_445  .      2_546  n
  O2        Ba1       O4               93.70(12)    101_445  .     -1_566  n
  O2        Ba1       O3               61.97(12)   -102_455  .    102_546  n
  O2        Ba1       O4               93.70(12)   -102_455  .      2_546  n
  O2        Ba1       O4              116.69(14)   -102_455  .     -1_566  n
  O3        Ba1       O4               54.83(13)    102_546  .      2_546  n
  O3        Ba1       O4               54.83(13)    102_546  .     -1_566  n
  O4        Ba1       O4               53.14(15)      2_546  .     -1_566  n
  Ba1       Ba2       Ba1              93.07(11)      2_556  .    102_546  n
  Ba1       Ba2       Ba1              93.07(11)      2_556  .    102_556  n
  Ba1       Ba2       Ba2              93.08(14)      2_556  .    102_547  n
  Ba1       Ba2       Ba2              93.08(14)      2_556  .    102_557  n
  Ba1       Ba2       Te1               55.83(9)      2_556  .      1_556  n
  Ba1       Ba2       Te1              128.30(5)      2_556  .    101_546  n
  Ba1       Ba2       Te1              128.30(5)      2_556  .    101_556  n
  Ba1       Ba2       Cu1             125.11(16)      2_556  .      1_556  n
  Ba1       Ba2       Cu1             137.44(14)      2_556  .      2_656  n
  Ba1       Ba2       Cu1               58.52(7)      2_556  .    102_546  n
  Ba1       Ba2       Cu1               58.52(7)      2_556  .    102_556  n
  Ba1       Ba2       O1               92.50(15)      2_556  .    102_546  n
  Ba1       Ba2       O2                43.62(8)      2_556  .      2_646  n
  Ba1       Ba2       O2                43.62(8)      2_556  .     -1_666  n
  Ba1       Ba2       O3               97.49(12)      2_556  .      1_545  n
  Ba1       Ba2       O3               97.49(12)      2_556  .      1_555  n
  Ba1       Ba2       O4               49.27(10)      2_556  .      1_545  n
  Ba1       Ba2       O4               49.27(10)      2_556  .     -2_565  n
  Ba1       Ba2       O4              143.22(12)      2_556  .    101_545  n
  Ba1       Ba2       O4              134.00(14)      2_556  .    102_547  n
  Ba1       Ba2       O4              134.00(14)      2_556  .   -101_557  n
  Ba1       Ba2       O4              143.22(12)      2_556  .   -102_555  n
  Ba1       Ba2       Zn1             125.11(16)      2_556  .      1_556  n
  Ba1       Ba2       Zn1             137.44(14)      2_556  .      2_656  n
  Ba1       Ba2       Ba1              92.31(14)    102_546  .    102_556  n
  Ba1       Ba2       Ba2               92.32(4)    102_546  .    102_547  n
  Ba1       Ba2       Ba2             172.10(17)    102_546  .    102_557  n
  Ba1       Ba2       Te1              126.98(9)    102_546  .      1_556  n
  Ba1       Ba2       Te1               56.79(6)    102_546  .    101_546  n
  Ba1       Ba2       Te1             125.42(14)    102_546  .    101_556  n
  Ba1       Ba2       Cu1             122.29(11)    102_546  .      1_556  n
  Ba1       Ba2       Cu1               59.57(9)    102_546  .      2_656  n
  Ba1       Ba2       Cu1               60.19(8)    102_546  .    102_546  n
  Ba1       Ba2       Cu1             136.10(14)    102_546  .    102_556  n
  Ba1       Ba2       O1                46.19(7)    102_546  .    102_546  n
  Ba1       Ba2       O2               49.79(10)    102_546  .      2_646  n
  Ba1       Ba2       O2               98.52(13)    102_546  .     -1_666  n
  Ba1       Ba2       O3               44.47(10)    102_546  .      1_545  n
  Ba1       Ba2       O3              135.76(17)    102_546  .      1_555  n
  Ba1       Ba2       O4               94.92(10)    102_546  .      1_545  n
  Ba1       Ba2       O4              141.91(17)    102_546  .     -2_565  n
  Ba1       Ba2       O4               93.50(14)    102_546  .    101_545  n
  Ba1       Ba2       O4              132.82(16)    102_546  .    102_547  n
  Ba1       Ba2       O4               88.68(10)    102_546  .   -101_557  n
  Ba1       Ba2       O4               50.54(10)    102_546  .   -102_555  n
  Ba1       Ba2       Zn1             122.29(11)    102_546  .      1_556  n
  Ba1       Ba2       Zn1               59.57(9)    102_546  .      2_656  n
  Ba1       Ba2       Ba2             172.10(17)    102_556  .    102_547  n
  Ba1       Ba2       Ba2               92.32(4)    102_556  .    102_557  n
  Ba1       Ba2       Te1              126.98(9)    102_556  .      1_556  n
  Ba1       Ba2       Te1             125.42(14)    102_556  .    101_546  n
  Ba1       Ba2       Te1               56.79(6)    102_556  .    101_556  n
  Ba1       Ba2       Cu1             122.29(11)    102_556  .      1_556  n
  Ba1       Ba2       Cu1               59.57(9)    102_556  .      2_656  n
  Ba1       Ba2       Cu1             136.10(14)    102_556  .    102_546  n
  Ba1       Ba2       Cu1               60.19(8)    102_556  .    102_556  n
  Ba1       Ba2       O1                46.19(7)    102_556  .    102_546  n
  Ba1       Ba2       O2               98.52(13)    102_556  .      2_646  n
  Ba1       Ba2       O2               49.79(10)    102_556  .     -1_666  n
  Ba1       Ba2       O3              135.76(17)    102_556  .      1_545  n
  Ba1       Ba2       O3               44.47(10)    102_556  .      1_555  n
  Ba1       Ba2       O4              141.91(17)    102_556  .      1_545  n
  Ba1       Ba2       O4               94.92(10)    102_556  .     -2_565  n
  Ba1       Ba2       O4               50.54(10)    102_556  .    101_545  n
  Ba1       Ba2       O4               88.68(10)    102_556  .    102_547  n
  Ba1       Ba2       O4              132.82(16)    102_556  .   -101_557  n
  Ba1       Ba2       O4               93.50(14)    102_556  .   -102_555  n
  Ba1       Ba2       Zn1             122.29(11)    102_556  .      1_556  n
  Ba1       Ba2       Zn1               59.57(9)    102_556  .      2_656  n
  Ba2       Ba2       Ba2              82.39(14)    102_547  .    102_557  n
  Ba2       Ba2       Te1               53.78(9)    102_547  .      1_556  n
  Ba2       Ba2       Te1               53.03(6)    102_547  .    101_546  n
  Ba2       Ba2       Te1             115.35(14)    102_547  .    101_556  n
  Ba2       Ba2       Cu1               49.85(8)    102_547  .      1_556  n
  Ba2       Ba2       Cu1             117.91(13)    102_547  .      2_656  n
  Ba2       Ba2       Cu1               51.75(7)    102_547  .    102_546  n
  Ba2       Ba2       Cu1             119.53(16)    102_547  .    102_556  n
  Ba2       Ba2       O1               138.37(8)    102_547  .    102_546  n
  Ba2       Ba2       O2                89.36(9)    102_547  .      2_646  n
  Ba2       Ba2       O2              135.53(19)    102_547  .     -1_666  n
  Ba2       Ba2       O3                48.00(8)    102_547  .      1_545  n
  Ba2       Ba2       O3              129.56(17)    102_547  .      1_555  n
  Ba2       Ba2       O4                43.82(9)    102_547  .      1_545  n
  Ba2       Ba2       O4               85.35(15)    102_547  .     -2_565  n
  Ba2       Ba2       O4              122.73(18)    102_547  .    101_545  n
  Ba2       Ba2       O4               83.47(13)    102_547  .    102_547  n
  Ba2       Ba2       O4                40.95(9)    102_547  .   -101_557  n
  Ba2       Ba2       O4               84.52(10)    102_547  .   -102_555  n
  Ba2       Ba2       Zn1               49.85(8)    102_547  .      1_556  n
  Ba2       Ba2       Zn1             117.91(13)    102_547  .      2_656  n
  Ba2       Ba2       Te1               53.78(9)    102_557  .      1_556  n
  Ba2       Ba2       Te1             115.35(14)    102_557  .    101_546  n
  Ba2       Ba2       Te1               53.03(6)    102_557  .    101_556  n
  Ba2       Ba2       Cu1               49.85(8)    102_557  .      1_556  n
  Ba2       Ba2       Cu1             117.91(13)    102_557  .      2_656  n
  Ba2       Ba2       Cu1             119.53(16)    102_557  .    102_546  n
  Ba2       Ba2       Cu1               51.75(7)    102_557  .    102_556  n
  Ba2       Ba2       O1               138.37(8)    102_557  .    102_546  n
  Ba2       Ba2       O2              135.53(19)    102_557  .      2_646  n
  Ba2       Ba2       O2                89.36(9)    102_557  .     -1_666  n
  Ba2       Ba2       O3              129.56(17)    102_557  .      1_545  n
  Ba2       Ba2       O3                48.00(8)    102_557  .      1_555  n
  Ba2       Ba2       O4               85.35(15)    102_557  .      1_545  n
  Ba2       Ba2       O4                43.82(9)    102_557  .     -2_565  n
  Ba2       Ba2       O4               84.52(10)    102_557  .    101_545  n
  Ba2       Ba2       O4                40.95(9)    102_557  .    102_547  n
  Ba2       Ba2       O4               83.47(13)    102_557  .   -101_557  n
  Ba2       Ba2       O4              122.73(18)    102_557  .   -102_555  n
  Ba2       Ba2       Zn1               49.85(8)    102_557  .      1_556  n
  Ba2       Ba2       Zn1             117.91(13)    102_557  .      2_656  n
  Te1       Ba2       Te1              106.81(7)      1_556  .    101_546  n
  Te1       Ba2       Te1              106.81(7)      1_556  .    101_556  n
  Te1       Ba2       Cu1               69.28(9)      1_556  .      1_556  n
  Te1       Ba2       Cu1             166.73(13)      1_556  .      2_656  n
  Te1       Ba2       Cu1               66.82(8)      1_556  .    102_546  n
  Te1       Ba2       Cu1               66.82(8)      1_556  .    102_556  n
  Te1       Ba2       O1              148.34(17)      1_556  .    102_546  n
  Te1       Ba2       O2               86.44(11)      1_556  .      2_646  n
  Te1       Ba2       O2               86.44(11)      1_556  .     -1_666  n
  Te1       Ba2       O3               93.62(13)      1_556  .      1_545  n
  Te1       Ba2       O3               93.62(13)      1_556  .      1_555  n
  Te1       Ba2       O4                32.07(8)      1_556  .      1_545  n
  Te1       Ba2       O4                32.07(8)      1_556  .     -2_565  n
  Te1       Ba2       O4              137.95(11)      1_556  .    101_545  n
  Te1       Ba2       O4               87.26(11)      1_556  .    102_547  n
  Te1       Ba2       O4               87.26(11)      1_556  .   -101_557  n
  Te1       Ba2       O4              137.95(11)      1_556  .   -102_555  n
  Te1       Ba2       Zn1               69.28(9)      1_556  .      1_556  n
  Te1       Ba2       Zn1             166.73(13)      1_556  .      2_656  n
  Te1       Ba2       Te1             102.80(10)    101_546  .    101_556  n
  Te1       Ba2       Cu1               65.50(7)    101_546  .      1_556  n
  Te1       Ba2       Cu1               65.89(7)    101_546  .      2_656  n
  Te1       Ba2       Cu1               69.84(4)    101_546  .    102_546  n
  Te1       Ba2       Cu1             167.10(12)    101_546  .    102_556  n
  Te1       Ba2       O1               92.52(10)    101_546  .    102_546  n
  Te1       Ba2       O2                92.77(6)    101_546  .      2_646  n
  Te1       Ba2       O2              155.27(12)    101_546  .     -1_666  n
  Te1       Ba2       O3                31.09(8)    101_546  .      1_545  n
  Te1       Ba2       O3              133.88(16)    101_546  .      1_555  n
  Te1       Ba2       O4                89.04(9)    101_546  .      1_545  n
  Te1       Ba2       O4              137.99(13)    101_546  .     -2_565  n
  Te1       Ba2       O4               84.61(12)    101_546  .    101_545  n
  Te1       Ba2       O4               84.98(12)    101_546  .    102_547  n
  Te1       Ba2       O4                31.91(6)    101_546  .   -101_557  n
  Te1       Ba2       O4                31.93(6)    101_546  .   -102_555  n
  Te1       Ba2       Zn1               65.50(7)    101_546  .      1_556  n
  Te1       Ba2       Zn1               65.89(7)    101_546  .      2_656  n
  Te1       Ba2       Cu1               65.50(7)    101_556  .      1_556  n
  Te1       Ba2       Cu1               65.89(7)    101_556  .      2_656  n
  Te1       Ba2       Cu1             167.10(12)    101_556  .    102_546  n
  Te1       Ba2       Cu1               69.84(4)    101_556  .    102_556  n
  Te1       Ba2       O1               92.52(10)    101_556  .    102_546  n
  Te1       Ba2       O2              155.27(12)    101_556  .      2_646  n
  Te1       Ba2       O2                92.77(6)    101_556  .     -1_666  n
  Te1       Ba2       O3              133.88(16)    101_556  .      1_545  n
  Te1       Ba2       O3                31.09(8)    101_556  .      1_555  n
  Te1       Ba2       O4              137.99(13)    101_556  .      1_545  n
  Te1       Ba2       O4                89.04(9)    101_556  .     -2_565  n
  Te1       Ba2       O4                31.93(6)    101_556  .    101_545  n
  Te1       Ba2       O4                31.91(6)    101_556  .    102_547  n
  Te1       Ba2       O4               84.98(12)    101_556  .   -101_557  n
  Te1       Ba2       O4               84.61(12)    101_556  .   -102_555  n
  Te1       Ba2       Zn1               65.50(7)    101_556  .      1_556  n
  Te1       Ba2       Zn1               65.89(7)    101_556  .      2_656  n
  Cu1       Ba2       Cu1              97.45(13)      1_556  .      2_656  n
  Cu1       Ba2       Cu1              101.60(9)      1_556  .    102_546  n
  Cu1       Ba2       Cu1              101.60(9)      1_556  .    102_556  n
  Cu1       Ba2       O1              142.38(20)      1_556  .    102_546  n
  Cu1       Ba2       O2              139.19(10)      1_556  .      2_646  n
  Cu1       Ba2       O2              139.19(10)      1_556  .     -1_666  n
  Cu1       Ba2       O3               85.13(11)      1_556  .      1_545  n
  Cu1       Ba2       O3               85.13(11)      1_556  .      1_555  n
  Cu1       Ba2       O4               84.25(12)      1_556  .      1_545  n
  Cu1       Ba2       O4               84.25(12)      1_556  .     -2_565  n
  Cu1       Ba2       O4               80.14(12)      1_556  .    101_545  n
  Cu1       Ba2       O4                33.64(8)      1_556  .    102_547  n
  Cu1       Ba2       O4                33.64(8)      1_556  .   -101_557  n
  Cu1       Ba2       O4               80.14(12)      1_556  .   -102_555  n
  Cu1       Ba2       Zn1                    0.0      1_556  .      1_556  n
  Cu1       Ba2       Zn1              97.45(13)      1_556  .      2_656  n
  Cu1       Ba2       Cu1              117.82(8)      2_656  .    102_546  n
  Cu1       Ba2       Cu1              117.82(8)      2_656  .    102_556  n
  Cu1       Ba2       O1               44.94(11)      2_656  .    102_546  n
  Cu1       Ba2       O2              104.58(12)      2_656  .      2_646  n
  Cu1       Ba2       O2              104.58(12)      2_656  .     -1_666  n
  Cu1       Ba2       O3               84.97(13)      2_656  .      1_545  n
  Cu1       Ba2       O3               84.97(13)      2_656  .      1_555  n
  Cu1       Ba2       O4               150.90(8)      2_656  .      1_545  n
  Cu1       Ba2       O4               150.90(8)      2_656  .     -2_565  n
  Cu1       Ba2       O4                33.97(8)      2_656  .    101_545  n
  Cu1       Ba2       O4               81.16(11)      2_656  .    102_547  n
  Cu1       Ba2       O4               81.16(11)      2_656  .   -101_557  n
  Cu1       Ba2       O4                33.97(8)      2_656  .   -102_555  n
  Cu1       Ba2       Zn1              97.45(13)      2_656  .      1_556  n
  Cu1       Ba2       Zn1                    0.0      2_656  .      2_656  n
  Cu1       Ba2       Cu1             115.16(14)    102_546  .    102_556  n
  Cu1       Ba2       O1               98.28(10)    102_546  .    102_546  n
  Cu1       Ba2       O2                37.63(7)    102_546  .      2_646  n
  Cu1       Ba2       O2               97.87(12)    102_546  .     -1_666  n
  Cu1       Ba2       O3               39.62(10)    102_546  .      1_545  n
  Cu1       Ba2       O3              154.61(18)    102_546  .      1_555  n
  Cu1       Ba2       O4                34.75(9)    102_546  .      1_545  n
  Cu1       Ba2       O4               89.95(13)    102_546  .     -2_565  n
  Cu1       Ba2       O4              150.33(13)    102_546  .    101_545  n
  Cu1       Ba2       O4              135.21(14)    102_546  .    102_547  n
  Cu1       Ba2       O4                83.53(9)    102_546  .   -101_557  n
  Cu1       Ba2       O4                93.07(9)    102_546  .   -102_555  n
  Cu1       Ba2       Zn1              101.60(9)    102_546  .      1_556  n
  Cu1       Ba2       Zn1              117.82(8)    102_546  .      2_656  n
  Cu1       Ba2       O1               98.28(10)    102_556  .    102_546  n
  Cu1       Ba2       O2               97.87(12)    102_556  .      2_646  n
  Cu1       Ba2       O2                37.63(7)    102_556  .     -1_666  n
  Cu1       Ba2       O3              154.61(18)    102_556  .      1_545  n
  Cu1       Ba2       O3               39.62(10)    102_556  .      1_555  n
  Cu1       Ba2       O4               89.95(13)    102_556  .      1_545  n
  Cu1       Ba2       O4                34.75(9)    102_556  .     -2_565  n
  Cu1       Ba2       O4                93.07(9)    102_556  .    101_545  n
  Cu1       Ba2       O4                83.53(9)    102_556  .    102_547  n
  Cu1       Ba2       O4              135.21(14)    102_556  .   -101_557  n
  Cu1       Ba2       O4              150.33(13)    102_556  .   -102_555  n
  Cu1       Ba2       Zn1              101.60(9)    102_556  .      1_556  n
  Cu1       Ba2       Zn1              117.82(8)    102_556  .      2_656  n
  O1        Ba2       O2               67.41(12)    102_546  .      2_646  n
  O1        Ba2       O2               67.41(12)    102_546  .     -1_666  n
  O1        Ba2       O3               90.37(12)    102_546  .      1_545  n
  O1        Ba2       O3               90.37(12)    102_546  .      1_555  n
  O1        Ba2       O4              127.53(15)    102_546  .      1_545  n
  O1        Ba2       O4              127.53(15)    102_546  .     -2_565  n
  O1        Ba2       O4               67.14(12)    102_546  .    101_545  n
  O1        Ba2       O4              119.89(15)    102_546  .    102_547  n
  O1        Ba2       O4              119.89(15)    102_546  .   -101_557  n
  O1        Ba2       O4               67.14(12)    102_546  .   -102_555  n
  O1        Ba2       Zn1             142.38(20)    102_546  .      1_556  n
  O1        Ba2       Zn1              44.94(11)    102_546  .      2_656  n
  O2        Ba2       O2               66.77(13)      2_646  .     -1_666  n
  O2        Ba2       O3               63.50(10)      2_646  .      1_545  n
  O2        Ba2       O3              130.15(15)      2_646  .      1_555  n
  O2        Ba2       O4               60.14(10)      2_646  .      1_545  n
  O2        Ba2       O4               92.13(15)      2_646  .     -2_565  n
  O2        Ba2       O4              134.29(15)      2_646  .    101_545  n
  O2        Ba2       O4              172.39(16)      2_646  .    102_547  n
  O2        Ba2       O4               117.07(8)      2_646  .   -101_557  n
  O2        Ba2       O4               99.60(11)      2_646  .   -102_555  n
  O2        Ba2       Zn1             139.19(10)      2_646  .      1_556  n
  O2        Ba2       Zn1             104.58(12)      2_646  .      2_656  n
  O2        Ba2       O3              130.15(15)     -1_666  .      1_545  n
  O2        Ba2       O3               63.50(10)     -1_666  .      1_555  n
  O2        Ba2       O4               92.13(15)     -1_666  .      1_545  n
  O2        Ba2       O4               60.14(10)     -1_666  .     -2_565  n
  O2        Ba2       O4               99.60(11)     -1_666  .    101_545  n
  O2        Ba2       O4               117.07(8)     -1_666  .    102_547  n
  O2        Ba2       O4              172.39(16)     -1_666  .   -101_557  n
  O2        Ba2       O4              134.29(15)     -1_666  .   -102_555  n
  O2        Ba2       Zn1             139.19(10)     -1_666  .      1_556  n
  O2        Ba2       Zn1             104.58(12)     -1_666  .      2_656  n
  O3        Ba2       O3              164.96(23)      1_545  .      1_555  n
  O3        Ba2       O4               66.17(13)      1_545  .      1_545  n
  O3        Ba2       O4              124.05(18)      1_545  .     -2_565  n
  O3        Ba2       O4              112.26(17)      1_545  .    101_545  n
  O3        Ba2       O4              112.71(16)      1_545  .    102_547  n
  O3        Ba2       O4               54.56(10)      1_545  .   -101_557  n
  O3        Ba2       O4               54.63(12)      1_545  .   -102_555  n
  O3        Ba2       Zn1              85.13(11)      1_545  .      1_556  n
  O3        Ba2       Zn1              84.97(13)      1_545  .      2_656  n
  O3        Ba2       O4              124.05(18)      1_555  .      1_545  n
  O3        Ba2       O4               66.17(13)      1_555  .     -2_565  n
  O3        Ba2       O4               54.63(12)      1_555  .    101_545  n
  O3        Ba2       O4               54.56(10)      1_555  .    102_547  n
  O3        Ba2       O4              112.71(16)      1_555  .   -101_557  n
  O3        Ba2       O4              112.26(17)      1_555  .   -102_555  n
  O3        Ba2       Zn1              85.13(11)      1_555  .      1_556  n
  O3        Ba2       Zn1              84.97(13)      1_555  .      2_656  n
  O4        Ba2       O4               58.18(17)      1_545  .     -2_565  n
  O4        Ba2       O4              164.39(19)      1_545  .    101_545  n
  O4        Ba2       O4              112.49(14)      1_545  .    102_547  n
  O4        Ba2       O4               84.77(13)      1_545  .   -101_557  n
  O4        Ba2       O4               119.57(5)      1_545  .   -102_555  n
  O4        Ba2       Zn1              84.25(12)      1_545  .      1_556  n
  O4        Ba2       Zn1              150.90(8)      1_545  .      2_656  n
  O4        Ba2       O4               119.57(5)     -2_565  .    101_545  n
  O4        Ba2       O4               84.77(13)     -2_565  .    102_547  n
  O4        Ba2       O4              112.49(14)     -2_565  .   -101_557  n
  O4        Ba2       O4              164.39(19)     -2_565  .   -102_555  n
  O4        Ba2       Zn1              84.25(12)     -2_565  .      1_556  n
  O4        Ba2       Zn1              150.90(8)     -2_565  .      2_656  n
  O4        Ba2       O4               52.81(11)    101_545  .    102_547  n
  O4        Ba2       O4               82.30(15)    101_545  .   -101_557  n
  O4        Ba2       O4               57.76(16)    101_545  .   -102_555  n
  O4        Ba2       Zn1              80.14(12)    101_545  .      1_556  n
  O4        Ba2       Zn1               33.97(8)    101_545  .      2_656  n
  O4        Ba2       O4               58.30(16)    102_547  .   -101_557  n
  O4        Ba2       O4               82.30(15)    102_547  .   -102_555  n
  O4        Ba2       Zn1               33.64(8)    102_547  .      1_556  n
  O4        Ba2       Zn1              81.16(11)    102_547  .      2_656  n
  O4        Ba2       O4               52.81(11)   -101_557  .   -102_555  n
  O4        Ba2       Zn1               33.64(8)   -101_557  .      1_556  n
  O4        Ba2       Zn1              81.16(11)   -101_557  .      2_656  n
  O4        Ba2       Zn1              80.14(12)   -102_555  .      1_556  n
  O4        Ba2       Zn1               33.97(8)   -102_555  .      2_656  n
  Zn1       Ba2       Zn1              97.45(13)      1_556  .      2_656  n
  Ba1       Te1       Ba1                  180.0      1_555  .      2_555  n
  Ba1       Te1       Ba2             111.40(10)      1_555  .      1_554  n
  Ba1       Te1       Ba2              68.60(10)      1_555  .      2_556  n
  Ba1       Te1       Ba2              114.15(7)      1_555  .    101_444  n
  Ba1       Te1       Ba2              114.15(7)      1_555  .    101_454  n
  Ba1       Te1       Ba2               65.85(7)      1_555  .    102_546  n
  Ba1       Te1       Ba2               65.85(7)      1_555  .    102_556  n
  Ba1       Te1       O3              131.22(15)      1_555  .    101_444  n
  Ba1       Te1       O3               48.78(15)      1_555  .    102_546  n
  Ba1       Te1       O4              121.33(10)      1_555  .      1_544  n
  Ba1       Te1       O4               58.67(10)      1_555  .      2_546  n
  Ba1       Te1       O4               58.67(10)      1_555  .     -1_566  n
  Ba1       Te1       O4              121.33(10)      1_555  .     -2_564  n
  Ba1       Te1       Ba2              68.60(10)      2_555  .      1_554  n
  Ba1       Te1       Ba2             111.40(10)      2_555  .      2_556  n
  Ba1       Te1       Ba2               65.85(7)      2_555  .    101_444  n
  Ba1       Te1       Ba2               65.85(7)      2_555  .    101_454  n
  Ba1       Te1       Ba2              114.15(7)      2_555  .    102_546  n
  Ba1       Te1       Ba2              114.15(7)      2_555  .    102_556  n
  Ba1       Te1       O3               48.78(15)      2_555  .    101_444  n
  Ba1       Te1       O3              131.22(15)      2_555  .    102_546  n
  Ba1       Te1       O4               58.67(10)      2_555  .      1_544  n
  Ba1       Te1       O4              121.33(10)      2_555  .      2_546  n
  Ba1       Te1       O4              121.33(10)      2_555  .     -1_566  n
  Ba1       Te1       O4               58.67(10)      2_555  .     -2_564  n
  Ba2       Te1       Ba2                  180.0      1_554  .      2_556  n
  Ba2       Te1       Ba2              106.81(7)      1_554  .    101_444  n
  Ba2       Te1       Ba2              106.81(7)      1_554  .    101_454  n
  Ba2       Te1       Ba2               73.19(7)      1_554  .    102_546  n
  Ba2       Te1       Ba2               73.19(7)      1_554  .    102_556  n
  Ba2       Te1       O3              117.38(14)      1_554  .    101_444  n
  Ba2       Te1       O3               62.62(14)      1_554  .    102_546  n
  Ba2       Te1       O4               51.59(10)      1_554  .      1_544  n
  Ba2       Te1       O4              128.41(10)      1_554  .      2_546  n
  Ba2       Te1       O4              128.41(10)      1_554  .     -1_566  n
  Ba2       Te1       O4               51.59(10)      1_554  .     -2_564  n
  Ba2       Te1       Ba2               73.19(7)      2_556  .    101_444  n
  Ba2       Te1       Ba2               73.19(7)      2_556  .    101_454  n
  Ba2       Te1       Ba2              106.81(7)      2_556  .    102_546  n
  Ba2       Te1       Ba2              106.81(7)      2_556  .    102_556  n
  Ba2       Te1       O3               62.62(14)      2_556  .    101_444  n
  Ba2       Te1       O3              117.38(14)      2_556  .    102_546  n
  Ba2       Te1       O4              128.41(10)      2_556  .      1_544  n
  Ba2       Te1       O4               51.59(10)      2_556  .      2_546  n
  Ba2       Te1       O4               51.59(10)      2_556  .     -1_566  n
  Ba2       Te1       O4              128.41(10)      2_556  .     -2_564  n
  Ba2       Te1       Ba2             102.80(10)    101_444  .    101_454  n
  Ba2       Te1       Ba2              77.20(10)    101_444  .    102_546  n
  Ba2       Te1       Ba2                  180.0    101_444  .    102_556  n
  Ba2       Te1       O3                51.40(5)    101_444  .    101_444  n
  Ba2       Te1       O3               128.60(5)    101_444  .    102_546  n
  Ba2       Te1       O4               56.28(11)    101_444  .      1_544  n
  Ba2       Te1       O4               55.51(11)    101_444  .      2_546  n
  Ba2       Te1       O4              123.72(11)    101_444  .     -1_566  n
  Ba2       Te1       O4              124.49(11)    101_444  .     -2_564  n
  Ba2       Te1       Ba2                  180.0    101_454  .    102_546  n
  Ba2       Te1       Ba2              77.20(10)    101_454  .    102_556  n
  Ba2       Te1       O3                51.40(5)    101_454  .    101_444  n
  Ba2       Te1       O3               128.60(5)    101_454  .    102_546  n
  Ba2       Te1       O4              124.49(11)    101_454  .      1_544  n
  Ba2       Te1       O4              123.72(11)    101_454  .      2_546  n
  Ba2       Te1       O4               55.51(11)    101_454  .     -1_566  n
  Ba2       Te1       O4               56.28(11)    101_454  .     -2_564  n
  Ba2       Te1       Ba2             102.80(10)    102_546  .    102_556  n
  Ba2       Te1       O3               128.60(5)    102_546  .    101_444  n
  Ba2       Te1       O3                51.40(5)    102_546  .    102_546  n
  Ba2       Te1       O4               55.51(11)    102_546  .      1_544  n
  Ba2       Te1       O4               56.28(11)    102_546  .      2_546  n
  Ba2       Te1       O4              124.49(11)    102_546  .     -1_566  n
  Ba2       Te1       O4              123.72(11)    102_546  .     -2_564  n
  Ba2       Te1       O3               128.60(5)    102_556  .    101_444  n
  Ba2       Te1       O3                51.40(5)    102_556  .    102_546  n
  Ba2       Te1       O4              123.72(11)    102_556  .      1_544  n
  Ba2       Te1       O4              124.49(11)    102_556  .      2_546  n
  Ba2       Te1       O4               56.28(11)    102_556  .     -1_566  n
  Ba2       Te1       O4               55.51(11)    102_556  .     -2_564  n
  O3        Te1       O3                   180.0    101_444  .    102_546  n
  O3        Te1       O4               90.34(11)    101_444  .      1_544  n
  O3        Te1       O4               89.66(11)    101_444  .      2_546  n
  O3        Te1       O4               89.66(11)    101_444  .     -1_566  n
  O3        Te1       O4               90.34(11)    101_444  .     -2_564  n
  O3        Te1       O4               89.66(11)    102_546  .      1_544  n
  O3        Te1       O4               90.34(11)    102_546  .      2_546  n
  O3        Te1       O4               90.34(11)    102_546  .     -1_566  n
  O3        Te1       O4               89.66(11)    102_546  .     -2_564  n
  O4        Te1       O4               88.30(21)      1_544  .      2_546  n
  O4        Te1       O4                   180.0      1_544  .     -1_566  n
  O4        Te1       O4               91.70(21)      1_544  .     -2_564  n
  O4        Te1       O4               91.70(21)      2_546  .     -1_566  n
  O4        Te1       O4                   180.0      2_546  .     -2_564  n
  O4        Te1       O4               88.30(21)     -1_566  .     -2_564  n
  Ba1       Te2       Ba1                  180.0      1_555  .      2_656  n
  Ba1       Te2       Ba1              110.46(8)      1_555  .    101_545  n
  Ba1       Te2       Ba1              110.46(8)      1_555  .    101_555  n
  Ba1       Te2       Ba1               69.54(8)      1_555  .    102_546  n
  Ba1       Te2       Ba1               69.54(8)      1_555  .    102_556  n
  Ba1       Te2       Cu1              70.27(10)      1_555  .      1_555  n
  Ba1       Te2       Cu1             109.73(10)      1_555  .      2_656  n
  Ba1       Te2       O1              131.55(14)      1_555  .    101_545  n
  Ba1       Te2       O1               48.45(14)      1_555  .    102_546  n
  Ba1       Te2       O2                57.57(8)      1_555  .    101_445  n
  Ba1       Te2       O2               122.43(8)      1_555  .    102_646  n
  Ba1       Te2       O2               122.43(8)      1_555  .   -101_656  n
  Ba1       Te2       O2                57.57(8)      1_555  .   -102_455  n
  Ba1       Te2       Zn1              70.27(10)      1_555  .      1_555  n
  Ba1       Te2       Zn1             109.73(10)      1_555  .      2_656  n
  Ba1       Te2       Ba1               69.54(8)      2_656  .    101_545  n
  Ba1       Te2       Ba1               69.54(8)      2_656  .    101_555  n
  Ba1       Te2       Ba1              110.46(8)      2_656  .    102_546  n
  Ba1       Te2       Ba1              110.46(8)      2_656  .    102_556  n
  Ba1       Te2       Cu1             109.73(10)      2_656  .      1_555  n
  Ba1       Te2       Cu1              70.27(10)      2_656  .      2_656  n
  Ba1       Te2       O1               48.45(14)      2_656  .    101_545  n
  Ba1       Te2       O1              131.55(14)      2_656  .    102_546  n
  Ba1       Te2       O2               122.43(8)      2_656  .    101_445  n
  Ba1       Te2       O2                57.57(8)      2_656  .    102_646  n
  Ba1       Te2       O2                57.57(8)      2_656  .   -101_656  n
  Ba1       Te2       O2               122.43(8)      2_656  .   -102_455  n
  Ba1       Te2       Zn1             109.73(10)      2_656  .      1_555  n
  Ba1       Te2       Zn1              70.27(10)      2_656  .      2_656  n
  Ba1       Te2       Ba1             108.79(11)    101_545  .    101_555  n
  Ba1       Te2       Ba1              71.21(11)    101_545  .    102_546  n
  Ba1       Te2       Ba1                  180.0    101_545  .    102_556  n
  Ba1       Te2       Cu1               71.32(8)    101_545  .      1_555  n
  Ba1       Te2       Cu1              108.68(8)    101_545  .      2_656  n
  Ba1       Te2       O1                54.53(6)    101_545  .    101_545  n
  Ba1       Te2       O1               125.47(6)    101_545  .    102_546  n
  Ba1       Te2       O2               119.97(9)    101_545  .    101_445  n
  Ba1       Te2       O2              126.67(11)    101_545  .    102_646  n
  Ba1       Te2       O2                60.03(9)    101_545  .   -101_656  n
  Ba1       Te2       O2               53.33(11)    101_545  .   -102_455  n
  Ba1       Te2       Zn1               71.32(8)    101_545  .      1_555  n
  Ba1       Te2       Zn1              108.68(8)    101_545  .      2_656  n
  Ba1       Te2       Ba1                  180.0    101_555  .    102_546  n
  Ba1       Te2       Ba1              71.21(11)    101_555  .    102_556  n
  Ba1       Te2       Cu1               71.32(8)    101_555  .      1_555  n
  Ba1       Te2       Cu1              108.68(8)    101_555  .      2_656  n
  Ba1       Te2       O1                54.53(6)    101_555  .    101_545  n
  Ba1       Te2       O1               125.47(6)    101_555  .    102_546  n
  Ba1       Te2       O2               53.33(11)    101_555  .    101_445  n
  Ba1       Te2       O2                60.03(9)    101_555  .    102_646  n
  Ba1       Te2       O2              126.67(11)    101_555  .   -101_656  n
  Ba1       Te2       O2               119.97(9)    101_555  .   -102_455  n
  Ba1       Te2       Zn1               71.32(8)    101_555  .      1_555  n
  Ba1       Te2       Zn1              108.68(8)    101_555  .      2_656  n
  Ba1       Te2       Ba1             108.79(11)    102_546  .    102_556  n
  Ba1       Te2       Cu1              108.68(8)    102_546  .      1_555  n
  Ba1       Te2       Cu1               71.32(8)    102_546  .      2_656  n
  Ba1       Te2       O1               125.47(6)    102_546  .    101_545  n
  Ba1       Te2       O1                54.53(6)    102_546  .    102_546  n
  Ba1       Te2       O2              126.67(11)    102_546  .    101_445  n
  Ba1       Te2       O2               119.97(9)    102_546  .    102_646  n
  Ba1       Te2       O2               53.33(11)    102_546  .   -101_656  n
  Ba1       Te2       O2                60.03(9)    102_546  .   -102_455  n
  Ba1       Te2       Zn1              108.68(8)    102_546  .      1_555  n
  Ba1       Te2       Zn1               71.32(8)    102_546  .      2_656  n
  Ba1       Te2       Cu1              108.68(8)    102_556  .      1_555  n
  Ba1       Te2       Cu1               71.32(8)    102_556  .      2_656  n
  Ba1       Te2       O1               125.47(6)    102_556  .    101_545  n
  Ba1       Te2       O1                54.53(6)    102_556  .    102_546  n
  Ba1       Te2       O2                60.03(9)    102_556  .    101_445  n
  Ba1       Te2       O2               53.33(11)    102_556  .    102_646  n
  Ba1       Te2       O2               119.97(9)    102_556  .   -101_656  n
  Ba1       Te2       O2              126.67(11)    102_556  .   -102_455  n
  Ba1       Te2       Zn1              108.68(8)    102_556  .      1_555  n
  Ba1       Te2       Zn1               71.32(8)    102_556  .      2_656  n
  Cu1       Te2       Cu1                  180.0      1_555  .      2_656  n
  Cu1       Te2       O1               61.28(14)      1_555  .    101_545  n
  Cu1       Te2       O1              118.72(14)      1_555  .    102_546  n
  Cu1       Te2       O2                48.80(8)      1_555  .    101_445  n
  Cu1       Te2       O2               131.20(8)      1_555  .    102_646  n
  Cu1       Te2       O2               131.20(8)      1_555  .   -101_656  n
  Cu1       Te2       O2                48.80(8)      1_555  .   -102_455  n
  Cu1       Te2       Zn1                    0.0      1_555  .      1_555  n
  Cu1       Te2       Zn1                  180.0      1_555  .      2_656  n
  Cu1       Te2       O1              118.72(14)      2_656  .    101_545  n
  Cu1       Te2       O1               61.28(14)      2_656  .    102_546  n
  Cu1       Te2       O2               131.20(8)      2_656  .    101_445  n
  Cu1       Te2       O2                48.80(8)      2_656  .    102_646  n
  Cu1       Te2       O2                48.80(8)      2_656  .   -101_656  n
  Cu1       Te2       O2               131.20(8)      2_656  .   -102_455  n
  Cu1       Te2       Zn1                  180.0      2_656  .      1_555  n
  Cu1       Te2       Zn1                    0.0      2_656  .      2_656  n
  O1        Te2       O1                   180.0    101_545  .    102_546  n
  O1        Te2       O2               88.62(11)    101_545  .    101_445  n
  O1        Te2       O2               91.38(11)    101_545  .    102_646  n
  O1        Te2       O2               91.38(11)    101_545  .   -101_656  n
  O1        Te2       O2               88.62(11)    101_545  .   -102_455  n
  O1        Te2       Zn1              61.28(14)    101_545  .      1_555  n
  O1        Te2       Zn1             118.72(14)    101_545  .      2_656  n
  O1        Te2       O2               91.38(11)    102_546  .    101_445  n
  O1        Te2       O2               88.62(11)    102_546  .    102_646  n
  O1        Te2       O2               88.62(11)    102_546  .   -101_656  n
  O1        Te2       O2               91.38(11)    102_546  .   -102_455  n
  O1        Te2       Zn1             118.72(14)    102_546  .      1_555  n
  O1        Te2       Zn1              61.28(14)    102_546  .      2_656  n
  O2        Te2       O2               95.17(15)    101_445  .    102_646  n
  O2        Te2       O2                   180.0    101_445  .   -101_656  n
  O2        Te2       O2               84.83(15)    101_445  .   -102_455  n
  O2        Te2       Zn1               48.80(8)    101_445  .      1_555  n
  O2        Te2       Zn1              131.20(8)    101_445  .      2_656  n
  O2        Te2       O2               84.83(15)    102_646  .   -101_656  n
  O2        Te2       O2                   180.0    102_646  .   -102_455  n
  O2        Te2       Zn1              131.20(8)    102_646  .      1_555  n
  O2        Te2       Zn1               48.80(8)    102_646  .      2_656  n
  O2        Te2       O2               95.17(15)   -101_656  .   -102_455  n
  O2        Te2       Zn1              131.20(8)   -101_656  .      1_555  n
  O2        Te2       Zn1               48.80(8)   -101_656  .      2_656  n
  O2        Te2       Zn1               48.80(8)   -102_455  .      1_555  n
  O2        Te2       Zn1              131.20(8)   -102_455  .      2_656  n
  Zn1       Te2       Zn1                  180.0      1_555  .      2_656  n
  Ba2       Cu1       Ba2              82.55(13)      1_554  .      2_656  n
  Ba2       Cu1       Ba2               78.40(9)      1_554  .    102_546  n
  Ba2       Cu1       Ba2               78.40(9)      1_554  .    102_556  n
  Ba2       Cu1       Te2             178.36(15)      1_554  .      1_555  n
  Ba2       Cu1       O2              134.56(12)      1_554  .    101_445  n
  Ba2       Cu1       O2              134.56(12)      1_554  .   -102_455  n
  Ba2       Cu1       O4               59.95(12)      1_554  .    102_546  n
  Ba2       Cu1       O4               59.95(12)      1_554  .   -101_556  n
  Ba2       Cu1       Ba2              117.82(8)      2_656  .    102_546  n
  Ba2       Cu1       Ba2              117.82(8)      2_656  .    102_556  n
  Ba2       Cu1       Te2              99.09(10)      2_656  .      1_555  n
  Ba2       Cu1       O2              114.84(13)      2_656  .    101_445  n
  Ba2       Cu1       O2              114.84(13)      2_656  .   -102_455  n
  Ba2       Cu1       O4               61.72(14)      2_656  .    102_546  n
  Ba2       Cu1       O4               61.72(14)      2_656  .   -101_556  n
  Ba2       Cu1       Ba2             115.16(14)    102_546  .    102_556  n
  Ba2       Cu1       Te2              100.77(9)    102_546  .      1_555  n
  Ba2       Cu1       O2              120.55(15)    102_546  .    101_445  n
  Ba2       Cu1       O2               56.22(10)    102_546  .   -102_455  n
  Ba2       Cu1       O4              138.30(15)    102_546  .    102_546  n
  Ba2       Cu1       O4               57.44(13)    102_546  .   -101_556  n
  Ba2       Cu1       Te2              100.77(9)    102_556  .      1_555  n
  Ba2       Cu1       O2               56.22(10)    102_556  .    101_445  n
  Ba2       Cu1       O2              120.55(15)    102_556  .   -102_455  n
  Ba2       Cu1       O4               57.44(13)    102_556  .    102_546  n
  Ba2       Cu1       O4              138.30(15)    102_556  .   -101_556  n
  Te2       Cu1       O2                44.69(9)      1_555  .    101_445  n
  Te2       Cu1       O2                44.69(9)      1_555  .   -102_455  n
  Te2       Cu1       O4              120.82(13)      1_555  .    102_546  n
  Te2       Cu1       O4              120.82(13)      1_555  .   -101_556  n
  O2        Cu1       O2               78.16(17)    101_445  .   -102_455  n
  O2        Cu1       O4               90.48(14)    101_445  .    102_546  n
  O2        Cu1       O4              165.48(17)    101_445  .   -101_556  n
  O2        Cu1       O4              165.48(17)   -102_455  .    102_546  n
  O2        Cu1       O4               90.48(14)   -102_455  .   -101_556  n
  O4        Cu1       O4               99.12(24)    102_546  .   -101_556  n
  Ba1       O1        Ba1             171.42(23)      1_555  .      1_565  n
  Ba1       O1        Ba1              92.79(12)      1_555  .    102_556  n
  Ba1       O1        Ba2              86.13(12)      1_555  .    102_556  n
  Ba1       O1        Te2              92.71(12)      1_555  .    101_455  n
  Ba1       O1        Ba1              92.79(12)      1_565  .    102_556  n
  Ba1       O1        Ba2              86.13(12)      1_565  .    102_556  n
  Ba1       O1        Te2              92.71(12)      1_565  .    101_455  n
  Ba1       O1        Ba2             105.15(17)    102_556  .    102_556  n
  Ba1       O1        Te2             100.16(17)    102_556  .    101_455  n
  Ba2       O1        Te2             154.69(22)    102_556  .    101_455  n
  Ba1       O2        Ba1              88.25(14)      1_665  .      2_666  n
  Ba1       O2        Ba1             171.05(15)      1_665  .    101_555  n
  Ba1       O2        Ba2              92.83(13)      1_665  .      2_666  n
  Ba1       O2        Te2              93.30(14)      1_665  .    101_555  n
  Ba1       O2        Cu1              97.13(13)      1_665  .    101_555  n
  Ba1       O2        Zn1              97.13(13)      1_665  .    101_555  n
  Ba1       O2        Ba1              83.59(10)      2_666  .    101_555  n
  Ba1       O2        Ba2             100.21(11)      2_666  .      2_666  n
  Ba1       O2        Te2               86.61(9)      2_666  .    101_555  n
  Ba1       O2        Cu1             171.50(13)      2_666  .    101_555  n
  Ba1       O2        Zn1             171.50(13)      2_666  .    101_555  n
  Ba1       O2        Ba2              85.04(14)    101_555  .      2_666  n
  Ba1       O2        Te2              89.88(11)    101_555  .    101_555  n
  Ba1       O2        Cu1              91.40(14)    101_555  .    101_555  n
  Ba1       O2        Zn1              91.40(14)    101_555  .    101_555  n
  Ba2       O2        Te2             170.97(13)      2_666  .    101_555  n
  Ba2       O2        Cu1              86.15(10)      2_666  .    101_555  n
  Ba2       O2        Zn1              86.15(10)      2_666  .    101_555  n
  Te2       O2        Cu1              86.51(13)    101_555  .    101_555  n
  Te2       O2        Zn1              86.51(13)    101_555  .    101_555  n
  Cu1       O2        Zn1                    0.0    101_555  .    101_555  n
  Ba1       O3        Ba2              88.87(11)    102_556  .      1_555  n
  Ba1       O3        Ba2              88.87(11)    102_556  .      1_565  n
  Ba1       O3        Te1             100.16(20)    102_556  .    101_556  n
  Ba1       O3        Zn1              96.57(19)    102_556  .    102_556  n
  Ba2       O3        Ba2             164.96(23)      1_555  .      1_565  n
  Ba2       O3        Te1              97.52(11)      1_555  .    101_556  n
  Ba2       O3        Zn1              82.75(12)      1_555  .    102_556  n
  Ba2       O3        Te1              97.52(11)      1_565  .    101_556  n
  Ba2       O3        Zn1              82.75(12)      1_565  .    102_556  n
  Te1       O3        Zn1             163.27(22)    101_556  .    102_556  n
  Ba1       O4        Ba2              86.53(13)      2_566  .      1_565  n
  Ba1       O4        Ba2              80.27(12)      2_566  .    101_455  n
  Ba1       O4        Ba2             177.37(15)      2_566  .    102_557  n
  Ba1       O4        Te1              89.16(14)      2_566  .      1_566  n
  Ba1       O4        Cu1              91.71(13)      2_566  .    102_556  n
  Ba1       O4        Zn1              91.71(13)      2_566  .    102_556  n
  Ba2       O4        Ba2             164.39(19)      1_565  .    101_455  n
  Ba2       O4        Ba2              95.23(13)      1_565  .    102_557  n
  Ba2       O4        Te1              96.34(15)      1_565  .      1_566  n
  Ba2       O4        Cu1              87.82(15)      1_565  .    102_556  n
  Ba2       O4        Zn1              87.82(15)      1_565  .    102_556  n
  Ba2       O4        Ba2              97.70(15)    101_455  .    102_557  n
  Ba2       O4        Te1              91.80(11)    101_455  .      1_566  n
  Ba2       O4        Cu1              84.30(16)    101_455  .    102_556  n
  Ba2       O4        Zn1              84.30(16)    101_455  .    102_556  n
  Ba2       O4        Te1              92.59(11)    102_557  .      1_566  n
  Ba2       O4        Cu1              86.41(15)    102_557  .    102_556  n
  Ba2       O4        Zn1              86.41(15)    102_557  .    102_556  n
  Te1       O4        Cu1             175.80(22)      1_566  .    102_556  n
  Te1       O4        Zn1             175.80(22)      1_566  .    102_556  n
  Cu1       O4        Zn1                    0.0    102_556  .    102_556  n
  Ba2       Zn1       Ba2              82.55(13)      1_554  .      2_656  n
  Ba2       Zn1       Ba2               78.40(9)      1_554  .    102_546  n
  Ba2       Zn1       Ba2               78.40(9)      1_554  .    102_556  n
  Ba2       Zn1       Te2             178.36(15)      1_554  .      1_555  n
  Ba2       Zn1       O2              134.56(12)      1_554  .    101_445  n
  Ba2       Zn1       O2              134.56(12)      1_554  .   -102_455  n
  Ba2       Zn1       O3               64.83(13)      1_554  .    102_546  n
  Ba2       Zn1       O4               59.95(12)      1_554  .    102_546  n
  Ba2       Zn1       O4               59.95(12)      1_554  .   -101_556  n
  Ba2       Zn1       Ba2              117.82(8)      2_656  .    102_546  n
  Ba2       Zn1       Ba2              117.82(8)      2_656  .    102_556  n
  Ba2       Zn1       Te2              99.09(10)      2_656  .      1_555  n
  Ba2       Zn1       O2              114.84(13)      2_656  .    101_445  n
  Ba2       Zn1       O2              114.84(13)      2_656  .   -102_455  n
  Ba2       Zn1       O3              147.38(16)      2_656  .    102_546  n
  Ba2       Zn1       O4               61.72(14)      2_656  .    102_546  n
  Ba2       Zn1       O4               61.72(14)      2_656  .   -101_556  n
  Ba2       Zn1       Ba2             115.16(14)    102_546  .    102_556  n
  Ba2       Zn1       Te2              100.77(9)    102_546  .      1_555  n
  Ba2       Zn1       O2              120.55(15)    102_546  .    101_445  n
  Ba2       Zn1       O2               56.22(10)    102_546  .   -102_455  n
  Ba2       Zn1       O3                57.63(7)    102_546  .    102_546  n
  Ba2       Zn1       O4              138.30(15)    102_546  .    102_546  n
  Ba2       Zn1       O4               57.44(13)    102_546  .   -101_556  n
  Ba2       Zn1       Te2              100.77(9)    102_556  .      1_555  n
  Ba2       Zn1       O2               56.22(10)    102_556  .    101_445  n
  Ba2       Zn1       O2              120.55(15)    102_556  .   -102_455  n
  Ba2       Zn1       O3                57.63(7)    102_556  .    102_546  n
  Ba2       Zn1       O4               57.44(13)    102_556  .    102_546  n
  Ba2       Zn1       O4              138.30(15)    102_556  .   -101_556  n
  Te2       Zn1       O2                44.69(9)      1_555  .    101_445  n
  Te2       Zn1       O2                44.69(9)      1_555  .   -102_455  n
  Te2       Zn1       O3              113.53(15)      1_555  .    102_546  n
  Te2       Zn1       O4              120.82(13)      1_555  .    102_546  n
  Te2       Zn1       O4              120.82(13)      1_555  .   -101_556  n
  O2        Zn1       O2               78.16(17)    101_445  .   -102_455  n
  O2        Zn1       O3               89.88(15)    101_445  .    102_546  n
  O2        Zn1       O4               90.48(14)    101_445  .    102_546  n
  O2        Zn1       O4              165.48(17)    101_445  .   -101_556  n
  O2        Zn1       O3               89.88(15)   -102_455  .    102_546  n
  O2        Zn1       O4              165.48(17)   -102_455  .    102_546  n
  O2        Zn1       O4               90.48(14)   -102_455  .   -101_556  n
  O3        Zn1       O4               99.22(15)    102_546  .    102_546  n
  O3        Zn1       O4               99.22(15)    102_546  .   -101_556  n
  O4        Zn1       O4               99.12(24)    102_546  .   -101_556  n

# Powder diffraction data for histogram  1
data_BA2CU0P9ZN0P1O6_HRPD_p_01

_pd_block_id
  2022-09-20T09:09|BA2CU0P9ZN0P1O6_HRPD_H_01|Alexandra_Gibbs|HRPD,_ISIS_Neutron_and_Muon
#==============================================================================
# 9. INSTRUMENT CHARACTERIZATION

_exptl_special_details
?

# if regions of the data are excluded, the reason(s) are supplied here:
_pd_proc_info_excluded_regions
?

# The following item is used to identify the equipment used to record
# the powder pattern when the diffractogram was measured at a laboratory
# other than the authors' home institution, e.g. when neutron or synchrotron
# radiation is used.

_pd_instr_location
?
_pd_calibration_special_details           # description of the method used
                                          # to calibrate the instrument
?
_diffrn_source                    ?
_diffrn_source_target             ?
_diffrn_source_type               ?
_diffrn_measurement_device_type   ?
_diffrn_detector                  ?
_diffrn_detector_type             ?       # make or model of detector

_pd_meas_scan_method              ?       # options are 'step', 'cont',
                                          # 'tof', 'fixed' or
                                          # 'disp' (= dispersive)
_pd_meas_special_details
?

_diffrn_ambient_temperature        293

# The following two items identify the program(s) used (if appropriate).
_computing_data_collection        ?
_computing_data_reduction         ?

# Describe any processing performed on the data, prior to refinement.
# For example: a manual Lp correction or a precomputed absorption correction
_pd_proc_info_data_reduction      ?

# The following item is used for angular dispersive measurements only.

_diffrn_radiation_monochromator   ?

# The following items are used to define the size of the instrument.
# Not all distances are appropriate for all instrument types.

_pd_instr_dist_src/mono           ?
_pd_instr_dist_mono/spec          ?
_pd_instr_dist_src/spec           ?
_pd_instr_dist_spec/anal          ?
_pd_instr_dist_anal/detc          ?
_pd_instr_dist_spec/detc          ?

# 10. Specimen size and mounting information

# The next three fields give the specimen dimensions in mm.  The equatorial
# plane contains the incident and diffracted beam.

_pd_spec_size_axial               ?       # perpendicular to
                                          # equatorial plane

_pd_spec_size_equat               ?       # parallel to
                                          # scattering vector
                                          # in transmission

_pd_spec_size_thick               ?       # parallel to
                                          # scattering vector
                                          # in reflection

_pd_spec_mounting                         # This field should be
                                          # used to give details of the
                                          # container.
?

_pd_spec_mount_mode               ?       # options are 'reflection'
                                          # or 'transmission'

_pd_spec_shape                    ?       # options are 'cylinder'
                                          # 'flat_sheet' or 'irregular'

# phase table
loop_     _pd_phase_id
          _pd_phase_block_id
          _pd_phase_mass_%
          _pd_proc_ls_profile_function
          _pd_proc_ls_peak_cutoff
  1  2022-09-20T09:09|BA2CU0P9ZN0P1O6_HRPD_phase1|Alexandra_Gibbs||
          ?
;
 TOF Profile function number 4 with  21 terms
 Profile coefficients for exponential pseudovoigt
  convolution Von Dreele, 1990 (unpublished)
 Microstrain broadening by P.W. Stephens,  (1999). J. Appl. Cryst.,32,281-289.
 #1 (alp  ) =   0.2466 #2 (bet-0) = 0.026590 #3 (bet-1) = 0.007428
 #4 (sig-1) =    782.9 #5 (sig-2) =     63.7
 #6 (gam-2) =     0.00 #7 (g2ec ) =     0.00 #8 (gsf  ) =     0.00
 #9 (rstr ) =    0.000 #10(rsta ) =    0.000 #11(rsca ) =    0.000
 #12(eta  ) =   0.7128
 #13(S400 ) =  2.1E+00 #14(S040 ) =  9.1E+00 #15(S004 ) =  1.2E-01
 #16(S220 ) = -1.6E+00 #17(S202 ) =  1.5E+00 #18(S022 ) =  6.6E+00
 #19(S301 ) =  2.7E+00 #20(S103 ) =  4.1E-01 #21(S121 ) =  1.2E+00
 Peak tails are ignored  where the intensity is below 0.0005 times the peak
   Aniso. broadening axis   0.0   0.0   1.0
;
           0.00050

loop_ _atom_type_symbol
      _atom_type_scat_length_neutron
      _atom_type_scat_source
  Ba   0.5070
  International_Tables_Vol_C
  Te   0.5800
  International_Tables_Vol_C
  Cu   0.7718
  International_Tables_Vol_C
  O   0.5803
  International_Tables_Vol_C
  Zn   0.5680
  International_Tables_Vol_C
_diffrn_radiation_probe                neutron
_pd_proc_ls_prof_R_factor              0.0634
_pd_proc_ls_prof_wR_factor             0.0633
_pd_proc_ls_prof_wR_expected           0.0523
_refine_ls_R_Fsqd_factor               0.07899

_pd_proc_ls_background_function
;   GSAS Background function number 1 with 20 terms.
 Shifted Chebyshev function of 1st kind
      1:   0.262500     2:   9.044870E-02 3:  -1.101050E-02 4:  -2.191000E-02
      5:  -2.173640E-02 6:  -9.308190E-03 7:   5.567950E-03 8:   4.470960E-03
      9:  -2.420230E-0310:  -4.548870E-0311:  -1.284810E-0312:   6.729830E-04
     13:   5.387980E-0314:   3.273130E-0315:  -4.441670E-0416:   7.096230E-04
     17:   1.788050E-0318:   5.527480E-0319:   7.000770E-0320:   6.096370E-03
;

_exptl_absorpt_process_details
;   GSAS Absorption/surface roughness correction: function number 0
 Debye-Scherrer absorption correction
Term (= MU.r/wave) =     0.25404E-01
Correction is refined.
;
_exptl_absorpt_correction_T_min        0.81094
_exptl_absorpt_correction_T_max        0.94559
# Extinction correction
_pd_proc_info_datetime                 2022-09-20T09:09:51
_pd_calc_method                        "Rietveld Refinement"
_pd_meas_2theta_fixed                  168.33

#---- raw/calc data loop -----

loop_
      _pd_meas_time_of_flight
      _pd_proc_d_spacing
      _pd_meas_intensity_total
      _pd_proc_ls_weight
      _pd_proc_intensity_bkg_calc
      _pd_calc_intensity_total
  31370.1   .           0.18(4)        .        .         .
  31379.6   .           0.28(5)        .        .         .
  31389.0   .           0.26(5)        .        .         .
  31398.4   .           0.22(5)        .        .         .
  31407.8   .           0.27(5)        .        .         .
  31417.2   .           0.22(4)        .        .         .
  31426.7   .           0.22(4)        .        .         .
  31436.1   .           0.26(4)        .        .         .
  31445.5   .           0.24(5)        .        .         .
  31454.9   .           0.24(4)        .        .         .
  31464.4   .           0.150(30)      .        .         .
  31473.8   .           0.21(5)        .        .         .
  31483.3   .           0.27(5)        .        .         .
  31492.7   .           0.31(5)        .        .         .
  31502.2   .           0.23(4)        .        .         .
  31511.6   .           0.32(5)        .        .         .
  31521.1   .           0.23(4)        .        .         .
  31530.5   .           0.32(5)        .        .         .
  31540.0   .           0.27(5)        .        .         .
  31549.4   .           0.23(4)        .        .         .
  31558.9   .           0.21(4)        .        .         .
  31568.4   .           0.28(4)        .        .         .
  31577.8   .           0.24(4)        .        .         .
  31587.3   .           0.21(4)        .        .         .
  31596.8   .           0.23(4)        .        .         .
  31606.3   .           0.31(4)        .        .         .
  31615.8   .           0.202(34)      .        .         .
  31625.2   .           0.22(4)        .        .         .
  31634.7   .           0.29(4)        .        .         .
  31644.2   .           0.23(4)        .        .         .
  31653.7   .           0.25(4)        .        .         .
  31663.2   .           0.195(31)      .        .         .
  31672.7   .           0.26(4)        .        .         .
  31682.2   .           0.201(32)      .        .         .
  31691.7   .           0.28(4)        .        .         .
  31701.2   .           0.29(4)        .        .         .
  31710.7   .           0.21(4)        .        .         .
  31720.2   .           0.26(4)        .        .         .
  31729.8   .           0.213(34)      .        .         .
  31739.3   .           0.219(35)      .        .         .
  31748.8   .           0.177(31)      .        .         .
  31758.3   .           0.25(4)        .        .         .
  31767.9   .           0.24(4)        .        .         .
  31777.4   .           0.198(30)      .        .         .
  31786.9   .           0.173(30)      .        .         .
  31796.5   .           0.221(33)      .        .         .
  31806.0   .           0.26(4)        .        .         .
  31815.5   .           0.28(4)        .        .         .
  31825.1   .           0.212(31)      .        .         .
  31834.6   .           0.193(30)      .        .         .
  31844.2   .           0.29(4)        .        .         .
  31853.7   .           0.229(33)      .        .         .
  31863.3   .           0.209(31)      .        .         .
  31872.8   .           0.236(34)      .        .         .
  31882.4   .           0.219(31)      .        .         .
  31892.0   .           0.211(31)      .        .         .
  31901.5   .           0.227(32)      .        .         .
  31911.1   .           0.278(33)      .        .         .
  31920.7   .           0.249(34)      .        .         .
  31930.3   .           0.210(30)      .        .         .
  31939.8   .           0.230(30)      .        .         .
  31949.4   .           0.268(35)      .        .         .
  31959.0   .           0.204(27)      .        .         .
  31968.6   .           0.218(30)      .        .         .
  31978.2   .           0.222(33)      .        .         .
  31987.8   .           0.220(31)      .        .         .
  31997.4    0.66268    0.237(31)       0.0      0.1697   .
  32007.0    0.66288    0.221(29)      1166.     0.1699    0.1931
  32016.6    0.66308    0.202(27)      1359.     0.1702    0.1926
  32026.2    0.66328    0.234(30)      1148.     0.1704    0.1945
  32035.8    0.66348    0.183(26)      1430.     0.1706    0.1988
  32045.4    0.66368    0.29(4)        744.      0.171     0.205
  32055.0    0.66387    0.241(30)      1105.     0.1710    0.2123
  32064.6    0.66407    0.249(33)      941.      0.1712    0.2185
  32074.2    0.66427    0.226(28)      1303.     0.1715    0.2216
  32083.9    0.66447    0.232(28)      1311.     0.1716    0.2212
  32093.5    0.66467    0.224(28)      1280.     0.1718    0.2187
  32103.1    0.66487    0.202(27)      1339.     0.1720    0.2159
  32112.8    0.66507    0.210(28)      1262.     0.1722    0.2143
  32122.4    0.66527    0.218(28)      1296.     0.1724    0.2148
  32132.0    0.66547    0.283(31)      1029.     0.1725    0.2177
  32141.7    0.66567    0.241(28)      1296.     0.1727    0.2227
  32151.3    0.66587    0.272(31)      1013.     0.1729    0.2288
  32160.9    0.66607    0.231(28)      1302.     0.1730    0.2346
  32170.6    0.66627    0.204(24)      1676.     0.1732    0.2386
  32180.3    0.66647    0.254(28)      1238.     0.1733    0.2398
  32189.9    0.66667    0.303(33)      942.      0.1735    0.2381
  32199.6    0.66687    0.253(30)      1114.     0.1736    0.2342
  32209.2    0.66707    0.261(29)      1207.     0.1737    0.2287
  32218.9    0.66727    0.217(26)      1480.     0.1739    0.2226
  32228.5    0.66747    0.204(26)      1487.     0.1740    0.2168
  32238.2    0.66767    0.227(27)      1397.     0.1741    0.2123
  32247.9    0.66787    0.220(26)      1464.     0.1742    0.2094
  32257.6    0.66807    0.216(26)      1508.     0.1743    0.2083
  32267.2    0.66827    0.245(28)      1263.     0.1744    0.2086
  32276.9    0.66847    0.197(23)      1870.     0.1745    0.2093
  32286.6    0.66867    0.194(24)      1759.     0.1746    0.2095
  32296.3    0.66887    0.202(23)      1877.     0.1747    0.2086
  32306.0    0.66907    0.246(27)      1363.     0.1748    0.2068
  32315.7    0.66927    0.190(25)      1632.     0.1749    0.2048
  32325.4    0.66948    0.243(28)      1302.     0.1750    0.2033
  32335.1    0.66968    0.210(24)      1672.     0.1750    0.2026
  32344.8    0.66988    0.198(22)      1996.     0.1751    0.2033
  32354.5    0.67008    0.227(26)      1461.     0.1752    0.2054
  32364.2    0.67028    0.174(21)      2276.     0.1752    0.2090
  32373.9    0.67048    0.200(23)      1848.     0.1753    0.2138
  32383.6    0.67068    0.208(23)      1919.     0.1754    0.2191
  32393.3    0.67088    0.218(24)      1758.     0.1754    0.2241
  32403.0    0.67108    0.209(24)      1683.     0.1755    0.2284
  32412.7    0.67129    0.172(21)      2170.     0.1755    0.2317
  32422.5    0.67149    0.202(23)      1973.     0.1756    0.2337
  32432.2    0.67169    0.226(26)      1447.     0.1756    0.2344
  32441.9    0.67189    0.228(24)      1764.     0.1757    0.2340
  32451.7    0.67209    0.238(24)      1681.     0.1757    0.2328
  32461.4    0.67229    0.247(25)      1542.     0.1757    0.2311
  32471.1    0.67249    0.242(26)      1426.     0.1758    0.2293
  32480.9    0.67270    0.227(25)      1622.     0.1758    0.2280
  32490.6    0.67290    0.219(24)      1754.     0.1758    0.2274
  32500.4    0.67310    0.227(24)      1725.     0.1758    0.2276
  32510.1    0.67330    0.247(26)      1522.     0.1759    0.2283
  32519.9    0.67350    0.229(25)      1556.     0.1759    0.2288
  32529.6    0.67371    0.255(26)      1470.     0.1759    0.2286
  32539.4    0.67391    0.205(21)      2186.     0.1759    0.2276
  32549.1    0.67411    0.262(26)      1429.     0.1759    0.2259
  32558.9    0.67431    0.239(26)      1443.     0.1759    0.2239
  32568.7    0.67452    0.221(23)      1834.     0.1759    0.2220
  32578.4    0.67472    0.218(23)      1812.     0.1759    0.2204
  32588.2    0.67492    0.218(22)      2005.     0.1760    0.2194
  32598.0    0.67512    0.230(25)      1651.     0.1760    0.2192
  32607.8    0.67533    0.227(25)      1618.     0.1759    0.2201
  32617.6    0.67553    0.259(25)      1627.     0.1759    0.2223
  32627.3    0.67573    0.215(23)      1956.     0.1759    0.2260
  32637.1    0.67593    0.225(24)      1735.     0.1759    0.2310
  32646.9    0.67614    0.237(24)      1710.     0.1759    0.2373
  32656.7    0.67634    0.233(24)      1717.     0.1759    0.2444
  32666.5    0.67654    0.217(22)      2130.     0.1759    0.2515
  32676.3    0.67675    0.230(23)      1974.     0.1759    0.2578
  32686.1    0.67695    0.257(25)      1545.     0.1759    0.2624
  32695.9    0.67715    0.255(24)      1732.     0.1758    0.2644
  32705.7    0.67735    0.276(26)      1474.     0.1758    0.2634
  32715.5    0.67756    0.194(20)      2468.     0.1758    0.2596
  32725.4    0.67776    0.258(23)      1836.     0.1758    0.2542
  32735.2    0.67796    0.225(22)      2092.     0.1757    0.2484
  32745.0    0.67817    0.257(24)      1773.     0.1757    0.2430
  32754.8    0.67837    0.258(24)      1751.     0.1757    0.2383
  32764.7    0.67858    0.256(25)      1663.     0.1757    0.2342
  32774.5    0.67878    0.223(20)      2386.     0.1756    0.2304
  32784.3    0.67898    0.229(22)      2047.     0.1756    0.2270
  32794.1    0.67919    0.244(24)      1717.     0.1756    0.2243
  32804.0    0.67939    0.238(24)      1762.     0.1755    0.2224
  32813.8    0.67959    0.227(22)      2000.     0.1755    0.2216
  32823.7    0.67980    0.212(21)      2297.     0.1755    0.2220
  32833.5    0.68000    0.229(22)      2057.     0.1754    0.2236
  32843.4    0.68021    0.248(23)      1912.     0.1754    0.2263
  32853.2    0.68041    0.223(21)      2167.     0.1753    0.2301
  32863.1    0.68061    0.210(20)      2462.     0.1753    0.2348
  32872.9    0.68082    0.232(23)      1964.     0.1752    0.2400
  32882.8    0.68102    0.271(24)      1710.     0.1752    0.2448
  32892.7    0.68123    0.242(22)      2098.     0.1752    0.2486
  32902.5    0.68143    0.258(22)      2018.     0.1751    0.2506
  32912.4    0.68164    0.255(23)      1889.     0.1751    0.2514
  32922.3    0.68184    0.248(23)      1968.     0.1750    0.2520
  32932.1    0.68204    0.258(24)      1708.     0.1750    0.2532
  32942.0    0.68225    0.238(21)      2192.     0.1749    0.2550
  32951.9    0.68245    0.264(23)      1862.     0.1749    0.2565
  32961.8    0.68266    0.277(24)      1806.     0.1748    0.2560
  32971.7    0.68286    0.252(23)      1920.     0.1748    0.2520
  32981.6    0.68307    0.220(20)      2400.     0.1747    0.2451
  32991.5    0.68327    0.205(20)      2407.     0.1747    0.2368
  33001.4    0.68348    0.259(22)      1993.     0.1746    0.2288
  33011.3    0.68368    0.229(21)      2228.     0.1746    0.2223
  33021.2    0.68389    0.229(21)      2168.     0.1745    0.2177
  33031.1    0.68409    0.207(21)      2374.     0.1744    0.2148
  33041.0    0.68430    0.214(20)      2565.     0.1744    0.2129
  33050.9    0.68450    0.195(19)      2789.     0.1743    0.2117
  33060.8    0.68471    0.213(20)      2497.     0.1743    0.2109
  33070.7    0.68492    0.189(18)      3090.     0.1742    0.2104
  33080.7    0.68512    0.189(18)      3045.     0.1742    0.2103
  33090.6    0.68533    0.201(19)      2747.     0.1741    0.2107
  33100.5    0.68553    0.205(19)      2881.     0.1740    0.2114
  33110.4    0.68574    0.223(20)      2386.     0.1740    0.2120
  33120.4    0.68594    0.178(17)      3374.     0.1739    0.2126
  33130.3    0.68615    0.211(21)      2181.     0.1739    0.2133
  33140.2    0.68636    0.233(21)      2296.     0.1738    0.2142
  33150.2    0.68656    0.199(20)      2512.     0.1737    0.2155
  33160.1    0.68677    0.228(22)      2127.     0.1737    0.2170
  33170.1    0.68697    0.213(20)      2506.     0.1736    0.2186
  33180.0    0.68718    0.191(20)      2537.     0.1736    0.2204
  33190.0    0.68739    0.256(22)      2070.     0.1735    0.2222
  33199.9    0.68759    0.224(19)      2678.     0.1734    0.2240
  33209.9    0.68780    0.238(21)      2231.     0.1734    0.2258
  33219.9    0.68801    0.191(18)      3129.     0.1733    0.2276
  33229.8    0.68821    0.239(21)      2367.     0.1733    0.2298
  33239.8    0.68842    0.202(18)      3144.     0.1732    0.2326
  33249.8    0.68862    0.228(20)      2549.     0.1731    0.2360
  33259.8    0.68883    0.224(20)      2448.     0.1731    0.2396
  33269.7    0.68904    0.262(21)      2190.     0.1730    0.2434
  33279.7    0.68924    0.249(21)      2228.     0.1730    0.2469
  33289.7    0.68945    0.232(20)      2394.     0.1729    0.2501
  33299.7    0.68966    0.214(19)      2822.     0.1728    0.2529
  33309.7    0.68987    0.281(22)      1998.     0.1728    0.2552
  33319.7    0.69007    0.231(19)      2818.     0.1727    0.2563
  33329.7    0.69028    0.251(20)      2477.     0.1726    0.2548
  33339.7    0.69049    0.262(20)      2418.     0.1726    0.2502
  33349.7    0.69069    0.222(19)      2841.     0.1725    0.2431
  33359.7    0.69090    0.180(17)      3490.     0.1725    0.2353
  33369.7    0.69111    0.203(18)      3056.     0.1724    0.2278
  33379.7    0.69132    0.185(18)      3123.     0.1723    0.2207
  33389.7    0.69152    0.212(19)      2895.     0.1723    0.2141
  33399.7    0.69173    0.219(20)      2512.     0.1722    0.2084
  33409.7    0.69194    0.216(20)      2595.     0.1722    0.2036
  33419.8    0.69215    0.201(18)      3026.     0.1721    0.2000
  33429.8    0.69235    0.200(18)      3045.     0.1721    0.1975
  33439.8    0.69256    0.197(17)      3472.     0.1720    0.1959
  33449.8    0.69277    0.180(17)      3629.     0.1719    0.1950
  33459.9    0.69298    0.197(18)      2976.     0.1719    0.1946
  33469.9    0.69318    0.207(19)      2844.     0.1718    0.1946
  33480.0    0.69339    0.216(19)      2896.     0.1718    0.1950
  33490.0    0.69360    0.214(20)      2608.     0.1717    0.1957
  33500.0    0.69381    0.173(16)      3942.     0.1717    0.1966
  33510.1    0.69402    0.201(18)      3242.     0.1716    0.1975
  33520.2    0.69423    0.206(18)      2959.     0.1715    0.1981
  33530.2    0.69443    0.199(19)      2831.     0.1715    0.1986
  33540.3    0.69464    0.158(16)      3963.     0.1714    0.1991
  33550.3    0.69485    0.186(18)      3125.     0.1714    0.2002
  33560.4    0.69506    0.170(16)      4004.     0.1713    0.2022
  33570.5    0.69527    0.188(17)      3285.     0.1713    0.2052
  33580.5    0.69548    0.208(19)      2769.     0.1712    0.2093
  33590.6    0.69568    0.225(18)      2925.     0.1712    0.2142
  33600.7    0.69589    0.219(19)      2825.     0.1711    0.2197
  33610.8    0.69610    0.259(20)      2492.     0.1711    0.2251
  33620.8    0.69631    0.188(17)      3571.     0.1710    0.2299
  33630.9    0.69652    0.256(21)      2317.     0.1710    0.2330
  33641.0    0.69673    0.237(19)      2880.     0.1709    0.2336
  33651.1    0.69694    0.267(20)      2461.     0.1709    0.2321
  33661.2    0.69715    0.257(21)      2299.     0.1708    0.2295
  33671.3    0.69736    0.238(19)      2699.     0.1708    0.2275
  33681.4    0.69757    0.224(18)      2995.     0.1707    0.2270
  33691.5    0.69778    0.238(19)      2644.     0.1707    0.2284
  33701.6    0.69798    0.218(18)      3096.     0.1706    0.2312
  33711.7    0.69819    0.214(18)      2999.     0.1706    0.2344
  33721.8    0.69840    0.236(19)      2816.     0.1705    0.2369
  33732.0    0.69861    0.235(19)      2812.     0.1705    0.2383
  33742.1    0.69882    0.265(20)      2530.     0.1704    0.2383
  33752.2    0.69903    0.252(20)      2627.     0.1704    0.2372
  33762.3    0.69924    0.219(18)      3087.     0.1704    0.2350
  33772.5    0.69945    0.241(19)      2862.     0.1703    0.2318
  33782.6    0.69966    0.216(18)      3265.     0.1703    0.2278
  33792.7    0.69987    0.219(18)      3011.     0.1702    0.2236
  33802.9    0.70008    0.209(18)      3218.     0.1702    0.2194
  33813.0    0.70029    0.189(16)      3945.     0.1701    0.2153
  33823.1    0.70050    0.188(16)      4106.     0.1701    0.2109
  33833.3    0.70071    0.187(17)      3280.     0.1701    0.2065
  33843.4    0.70092    0.216(19)      2914.     0.1700    0.2024
  33853.6    0.70113    0.208(17)      3284.     0.1700    0.1990
  33863.8    0.70134    0.208(18)      3132.     0.1700    0.1965
  33873.9    0.70155    0.246(19)      2740.     0.1699    0.1950
  33884.1    0.70176    0.211(18)      3235.     0.1699    0.1945
  33894.2    0.70197    0.218(18)      2988.     0.1699    0.1948
  33904.4    0.70219    0.202(17)      3275.     0.1698    0.1957
  33914.6    0.70240    0.208(17)      3269.     0.1698    0.1970
  33924.8    0.70261    0.208(17)      3640.     0.1698    0.1984
  33934.9    0.70282    0.216(18)      2987.     0.1697    0.1998
  33945.1    0.70303    0.236(19)      2754.     0.1697    0.2011
  33955.3    0.70324    0.201(17)      3411.     0.1697    0.2022
  33965.5    0.70345    0.221(18)      3082.     0.1696    0.2030
  33975.7    0.70366    0.213(18)      3237.     0.1696    0.2035
  33985.9    0.70387    0.197(17)      3626.     0.1696    0.2035
  33996.1    0.70408    0.226(18)      2971.     0.1695    0.2034
  34006.3    0.70430    0.206(18)      3222.     0.1695    0.2032
  34016.5    0.70451    0.193(17)      3361.     0.1695    0.2031
  34026.7    0.70472    0.209(17)      3284.     0.1695    0.2032
  34036.9    0.70493    0.214(17)      3497.     0.1694    0.2033
  34047.1    0.70514    0.251(18)      2940.     0.1694    0.2031
  34057.3    0.70535    0.205(18)      3171.     0.1694    0.2024
  34067.5    0.70556    0.203(17)      3422.     0.1694    0.2011
  34077.7    0.70578    0.211(17)      3516.     0.1694    0.1993
  34088.0    0.70599    0.220(17)      3376.     0.1693    0.1973
  34098.2    0.70620    0.181(16)      3887.     0.1693    0.1955
  34108.4    0.70641    0.183(16)      4065.     0.1693    0.1940
  34118.7    0.70662    0.221(18)      3047.     0.1693    0.1930
  34128.9    0.70684    0.199(17)      3431.     0.1693    0.1926
  34139.1    0.70705    0.198(16)      3790.     0.1692    0.1930
  34149.4    0.70726    0.201(17)      3599.     0.1692    0.1944
  34159.6    0.70747    0.208(17)      3525.     0.1692    0.1970
  34169.9    0.70768    0.220(17)      3413.     0.1692    0.2006
  34180.1    0.70790    0.225(18)      3039.     0.1692    0.2048
  34190.4    0.70811    0.205(17)      3527.     0.1692    0.2090
  34200.6    0.70832    0.207(17)      3654.     0.1691    0.2127
  34210.9    0.70853    0.214(16)      3676.     0.1691    0.2159
  34221.1    0.70875    0.189(16)      3856.     0.1691    0.2188
  34231.4    0.70896    0.203(17)      3645.     0.1691    0.2214
  34241.7    0.70917    0.220(17)      3573.     0.1691    0.2238
  34252.0    0.70938    0.237(18)      2992.     0.1691    0.2258
  34262.2    0.70960    0.218(16)      3830.     0.1691    0.2272
  34272.5    0.70981    0.221(17)      3615.     0.1691    0.2282
  34282.8    0.71002    0.245(18)      2994.     0.1691    0.2285
  34293.1    0.71024    0.242(18)      3076.     0.1691    0.2284
  34303.4    0.71045    0.242(18)      2943.     0.1691    0.2279
  34313.7    0.71066    0.242(18)      3247.     0.1690    0.2272
  34323.9    0.71088    0.241(18)      3067.     0.1690    0.2265
  34334.2    0.71109    0.210(17)      3452.     0.1690    0.2260
  34344.5    0.71130    0.214(17)      3349.     0.1690    0.2259
  34354.8    0.71152    0.226(17)      3276.     0.1690    0.2260
  34365.2    0.71173    0.229(17)      3581.     0.1690    0.2258
  34375.5    0.71194    0.236(17)      3408.     0.1690    0.2248
  34385.8    0.71216    0.248(18)      3231.     0.1690    0.2228
  34396.1    0.71237    0.232(17)      3489.     0.1690    0.2202
  34406.4    0.71258    0.190(15)      4339.     0.1690    0.2175
  34416.7    0.71280    0.238(18)      3087.     0.1690    0.2152
  34427.1    0.71301    0.210(16)      4025.     0.1690    0.2135
  34437.4    0.71323    0.227(17)      3298.     0.1690    0.2126
  34447.7    0.71344    0.215(17)      3607.     0.1690    0.2130
  34458.1    0.71365    0.214(17)      3585.     0.1691    0.2146
  34468.4    0.71387    0.213(16)      3894.     0.1691    0.2171
  34478.7    0.71408    0.210(16)      4041.     0.1691    0.2200
  34489.1    0.71430    0.228(16)      3686.     0.1691    0.2225
  34499.4    0.71451    0.232(17)      3520.     0.1691    0.2249
  34509.8    0.71473    0.222(17)      3639.     0.1691    0.2274
  34520.1    0.71494    0.222(16)      3760.     0.1691    0.2305
  34530.5    0.71515    0.233(16)      3717.     0.1691    0.2342
  34540.8    0.71537    0.239(17)      3649.     0.1691    0.2383
  34551.2    0.71558    0.295(19)      2728.     0.1691    0.2426
  34561.6    0.71580    0.268(18)      3189.     0.1691    0.2472
  34571.9    0.71601    0.301(19)      2731.     0.1692    0.2515
  34582.3    0.71623    0.295(19)      2838.     0.1692    0.2548
  34592.7    0.71644    0.300(19)      2766.     0.1692    0.2563
  34603.1    0.71666    0.269(18)      2970.     0.1692    0.2553
  34613.4    0.71687    0.235(16)      3683.     0.1692    0.2519
  34623.8    0.71709    0.234(16)      4009.     0.1692    0.2468
  34634.2    0.71730    0.243(17)      3422.     0.1692    0.2409
  34644.6    0.71752    0.237(17)      3353.     0.1693    0.2348
  34655.0    0.71773    0.239(17)      3595.     0.1693    0.2293
  34665.4    0.71795    0.256(18)      3204.     0.1693    0.2248
  34675.8    0.71816    0.220(16)      3933.     0.1693    0.2215
  34686.2    0.71838    0.224(17)      3615.     0.1693    0.2196
  34696.6    0.71860    0.241(18)      3236.     0.1694    0.2190
  34707.0    0.71881    0.230(17)      3398.     0.1694    0.2194
  34717.4    0.71903    0.221(16)      4024.     0.1694    0.2203
  34727.8    0.71924    0.260(18)      3071.     0.1694    0.2211
  34738.3    0.71946    0.206(15)      4430.     0.1694    0.2213
  34748.7    0.71967    0.236(17)      3353.     0.1695    0.2210
  34759.1    0.71989    0.264(18)      2988.     0.1695    0.2200
  34769.5    0.72011    0.249(17)      3434.     0.1695    0.2188
  34780.0    0.72032    0.222(16)      3964.     0.1695    0.2175
  34790.4    0.72054    0.214(15)      4214.     0.1696    0.2162
  34800.8    0.72075    0.233(17)      3544.     0.1696    0.2150
  34811.3    0.72097    0.204(15)      4219.     0.1696    0.2139
  34821.7    0.72119    0.205(15)      4168.     0.1696    0.2124
  34832.2    0.72140    0.210(15)      4377.     0.1697    0.2103
  34842.6    0.72162    0.217(16)      3908.     0.1697    0.2076
  34853.1    0.72184    0.214(16)      4035.     0.1697    0.2046
  34863.5    0.72205    0.222(16)      4108.     0.1698    0.2014
  34874.0    0.72227    0.188(14)      4842.     0.1698    0.1983
  34884.4    0.72249    0.210(15)      4165.     0.1698    0.1955
  34894.9    0.72270    0.181(14)      5257.     0.1699    0.1932
  34905.4    0.72292    0.199(15)      4348.     0.1699    0.1914
  34915.8    0.72314    0.206(15)      4168.     0.1699    0.1902
  34926.3    0.72335    0.187(14)      4838.     0.1700    0.1896
  34936.8    0.72357    0.183(15)      4712.     0.1700    0.1896
  34947.3    0.72379    0.180(14)      5131.     0.1700    0.1901
  34957.8    0.72401    0.220(16)      4143.     0.1701    0.1912
  34968.2    0.72422    0.209(15)      4285.     0.1701    0.1926
  34978.7    0.72444    0.235(16)      3980.     0.1701    0.1942
  34989.2    0.72466    0.217(16)      4085.     0.1702    0.1961
  34999.7    0.72488    0.222(16)      4018.     0.1702    0.1983
  35010.2    0.72509    0.218(16)      3882.     0.1702    0.2010
  35020.7    0.72531    0.242(17)      3593.     0.1703    0.2040
  35031.2    0.72553    0.221(16)      4158.     0.1703    0.2073
  35041.7    0.72575    0.201(15)      4524.     0.1703    0.2105
  35052.3    0.72596    0.231(17)      3673.     0.1704    0.2132
  35062.8    0.72618    0.217(15)      4307.     0.1704    0.2151
  35073.3    0.72640    0.224(16)      3969.     0.1705    0.2156
  35084.     0.72662    0.218(15)      4464.     0.1705    0.2145
  35094.     0.72684    0.216(15)      4173.     0.1705    0.2120
  35105.     0.72705    0.223(16)      4005.     0.1706    0.2086
  35115.     0.72727    0.198(14)      4866.     0.1706    0.2048
  35126.     0.72749    0.184(14)      5301.     0.1707    0.2011
  35136.     0.72771    0.191(14)      5103.     0.1707    0.1978
  35147.     0.72793    0.209(15)      4429.     0.1708    0.1952
  35158.     0.72814    0.196(14)      5239.     0.1708    0.1933
  35168.     0.72836    0.218(15)      4325.     0.1708    0.1922
  35179.     0.72858    0.237(16)      3812.     0.1709    0.1918
  35189.     0.72880    0.216(16)      4153.     0.1709    0.1918
  35200.     0.72902    0.188(14)      5436.     0.1710    0.1921
  35210.     0.72924    0.186(14)      5297.     0.1710    0.1929
  35221.     0.72946    0.190(14)      5460.     0.1711    0.1942
  35231.     0.72968    0.184(13)      5652.     0.1711    0.1957
  35242.     0.72989    0.216(15)      4484.     0.1712    0.1974
  35253.     0.73011    0.205(15)      4689.     0.1712    0.1989
  35263.     0.73033    0.173(13)      5933.     0.1713    0.2001
  35274.     0.73055    0.188(14)      5217.     0.1713    0.2014
  35284.     0.73077    0.212(15)      4435.     0.1714    0.2035
  35295.     0.73099    0.198(14)      5108.     0.1714    0.2073
  35306.     0.73121    0.204(14)      5260.     0.1714    0.2136
  35316.     0.73143    0.247(16)      3800.     0.1715    0.2229
  35327.     0.73165    0.235(15)      4288.     0.1715    0.2343
  35337.     0.73187    0.249(16)      4085.     0.1716    0.2457
  35348.     0.73209    0.257(16)      3962.     0.1716    0.2535
  35359.     0.73231    0.253(16)      3885.     0.1717    0.2547
  35369.     0.73253    0.256(16)      3741.     0.1717    0.2493
  35380.     0.73275    0.251(16)      3856.     0.1718    0.2397
  35390.     0.73297    0.236(15)      4309.     0.1718    0.2286
  35401.     0.73319    0.224(15)      4507.     0.1719    0.2182
  35412.     0.73341    0.189(14)      5339.     0.1720    0.2096
  35422.     0.73363    0.193(14)      5066.     0.1720    0.2032
  35433.     0.73385    0.170(12)      6427.     0.1721    0.1989
  35443.     0.73407    0.186(13)      5859.     0.1721    0.1963
  35454.     0.73429    0.192(14)      5295.     0.1722    0.1949
  35465.     0.73451    0.205(15)      4504.     0.1722    0.1944
  35475.     0.73473    0.183(14)      5335.     0.1723    0.1944
  35486.     0.73495    0.211(15)      4537.     0.1723    0.1945
  35497.     0.73517    0.168(13)      6328.     0.1724    0.1946
  35507.     0.73539    0.193(13)      5640.     0.1724    0.1946
  35518.     0.73561    0.202(14)      5033.     0.1725    0.1943
  35529.     0.73583    0.199(14)      5346.     0.1725    0.1939
  35539.     0.73605    0.189(14)      5332.     0.1726    0.1934
  35550.     0.73627    0.189(14)      5142.     0.1727    0.1930
  35561.     0.73649    0.197(14)      5350.     0.1727    0.1927
  35571.     0.73671    0.178(13)      6074.     0.1728    0.1926
  35582.     0.73694    0.183(13)      6267.     0.1728    0.1925
  35593.     0.73716    0.185(14)      5267.     0.1729    0.1923
  35603.     0.73738    0.214(15)      4728.     0.1729    0.1919
  35614.     0.73760    0.185(13)      5750.     0.1730    0.1913
  35625.     0.73782    0.180(12)      6466.     0.1730    0.1903
  35635.     0.73804    0.180(13)      6353.     0.1731    0.1893
  35646.     0.73826    0.167(12)      6671.     0.1732    0.1882
  35657.     0.73848    0.180(13)      5925.     0.1732    0.1871
  35667.     0.73871    0.187(13)      5790.     0.1733    0.1862
  35678.     0.73893    0.181(13)      6080.     0.1733    0.1856
  35689.     0.73915    0.188(13)      5635.     0.1734    0.1854
  35700.     0.73937    0.185(13)      5822.     0.1734    0.1858
  35710.     0.73959    0.176(12)      6574.     0.1735    0.1869
  35721.     0.73982    0.170(13)      6389.     0.1736    0.1888
  35732.     0.74004    0.170(12)      6523.     0.1736    0.1914
  35742.     0.74026    0.197(13)      5515.     0.1737    0.1947
  35753.     0.74048    0.165(12)      7244.     0.1737    0.1982
  35764.     0.74070    0.179(13)      5913.     0.1738    0.2014
  35775.     0.74093    0.202(14)      5102.     0.1739    0.2039
  35785.     0.74115    0.203(13)      5501.     0.1739    0.2053
  35796.     0.74137    0.205(14)      5272.     0.1740    0.2061
  35807.     0.74159    0.204(14)      5094.     0.1740    0.2065
  35818.     0.74182    0.194(13)      5519.     0.1741    0.2070
  35828.     0.74204    0.201(13)      5862.     0.1742    0.2079
  35839.     0.74226    0.214(14)      5258.     0.1742    0.2094
  35850.     0.74248    0.193(13)      5579.     0.1743    0.2117
  35861.     0.74271    0.233(14)      5025.     0.1743    0.2155
  35871.     0.74293    0.215(14)      5120.     0.1744    0.2212
  35882.     0.74315    0.231(14)      5104.     0.1745    0.2293
  35893.     0.74338    0.243(14)      4806.     0.1745    0.2399
  35904.     0.74360    0.222(14)      5311.     0.1746    0.2523
  35914.     0.74382    0.240(14)      4911.     0.1746    0.2644
  35925.     0.74404    0.261(15)      4300.     0.1747    0.2727
  35936.     0.74427    0.231(14)      5130.     0.1748    0.2737
  35947.     0.74449    0.256(15)      4377.     0.1748    0.2674
  35957.     0.74471    0.273(16)      4111.     0.1749    0.2566
  35968.     0.74494    0.258(15)      4199.     0.1749    0.2447
  35979.     0.74516    0.261(15)      4303.     0.1750    0.2341
  35990.     0.74539    0.225(14)      5181.     0.1751    0.2257
  36001.     0.74561    0.229(14)      4812.     0.1751    0.2194
  36011.     0.74583    0.212(13)      5573.     0.1752    0.2147
  36022.     0.74606    0.192(13)      6189.     0.1752    0.2112
  36033.     0.74628    0.184(12)      6422.     0.1753    0.2082
  36044.     0.74650    0.197(13)      5557.     0.1754    0.2057
  36055.     0.74673    0.213(13)      5586.     0.1754    0.2038
  36065.     0.74695    0.214(14)      5189.     0.1755    0.2026
  36076.     0.74718    0.197(13)      5678.     0.1755    0.2023
  36087.     0.74740    0.203(14)      5399.     0.1756    0.2029
  36098.     0.74762    0.219(14)      5105.     0.1757    0.2043
  36109.     0.74785    0.211(13)      5564.     0.1757    0.2065
  36120.     0.74807    0.218(14)      5225.     0.1758    0.2091
  36130.     0.74830    0.217(14)      5205.     0.1758    0.2120
  36141.     0.74852    0.196(13)      6238.     0.1759    0.2151
  36152.     0.74875    0.203(13)      6049.     0.1760    0.2185
  36163.     0.74897    0.217(14)      5471.     0.1760    0.2226
  36174.     0.74920    0.210(13)      6132.     0.1761    0.2278
  36185.     0.74942    0.226(14)      5201.     0.1761    0.2342
  36196.     0.74965    0.237(15)      4753.     0.1762    0.2413
  36206.     0.74987    0.246(14)      5062.     0.1763    0.2483
  36217.     0.75010    0.266(15)      4475.     0.1763    0.2534
  36228.     0.75032    0.242(14)      5128.     0.1764    0.2555
  36239.     0.75055    0.221(14)      5450.     0.1764    0.2540
  36250.     0.75077    0.266(15)      4522.     0.1765    0.2495
  36261.     0.75100    0.244(14)      5066.     0.1766    0.2427
  36272.     0.75122    0.254(15)      4531.     0.1766    0.2346
  36282.     0.75145    0.225(14)      5077.     0.1767    0.2265
  36293.     0.75167    0.210(13)      5638.     0.1768    0.2194
  36304.     0.75190    0.196(13)      6366.     0.1768    0.2140
  36315.     0.75212    0.221(14)      5251.     0.1769    0.2105
  36326.     0.75235    0.210(13)      5674.     0.1769    0.2089
  36337.     0.75258    0.218(13)      5505.     0.1770    0.2087
  36348.     0.75280    0.211(13)      5586.     0.1770    0.2090
  36359.     0.75303    0.184(12)      6557.     0.1771    0.2092
  36370.     0.75325    0.186(13)      6375.     0.1772    0.2090
  36381.     0.75348    0.200(13)      6007.     0.1772    0.2083
  36391.     0.75371    0.216(13)      5779.     0.1773    0.2074
  36402.     0.75393    0.219(14)      5080.     0.1773    0.2063
  36413.     0.75416    0.197(13)      5829.     0.1774    0.2053
  36424.     0.75438    0.213(14)      5278.     0.1775    0.2043
  36435.     0.75461    0.216(13)      5527.     0.1775    0.2035
  36446.     0.75484    0.204(13)      6295.     0.1776    0.2031
  36457.     0.75506    0.214(13)      5604.     0.1776    0.2031
  36468.     0.75529    0.222(14)      5393.     0.1777    0.2038
  36479.     0.75552    0.208(13)      5987.     0.1778    0.2053
  36490.     0.75574    0.214(13)      5739.     0.1778    0.2075
  36501.     0.75597    0.208(13)      6050.     0.1779    0.2104
  36512.     0.75620    0.215(14)      5406.     0.1779    0.2139
  36523.     0.75642    0.210(13)      5937.     0.1780    0.2177
  36534.     0.75665    0.228(14)      5133.     0.1780    0.2216
  36545.     0.75688    0.236(14)      5206.     0.1781    0.2251
  36556.     0.75710    0.216(14)      5479.     0.1782    0.2281
  36567.     0.75733    0.228(14)      5198.     0.1782    0.2305
  36578.     0.75756    0.247(14)      5139.     0.1783    0.2320
  36588.     0.75779    0.236(14)      5365.     0.1783    0.2327
  36599.     0.75801    0.225(13)      5567.     0.1784    0.2326
  36610.     0.75824    0.211(13)      6132.     0.1784    0.2319
  36621.     0.75847    0.227(14)      5377.     0.1785    0.2310
  36632.     0.75870    0.226(13)      5759.     0.1786    0.2302
  36643.     0.75892    0.229(13)      5818.     0.1786    0.2298
  36654.     0.75915    0.256(14)      4759.     0.1787    0.2297
  36665.     0.75938    0.229(13)      5499.     0.1787    0.2297
  36676.     0.75961    0.228(13)      5580.     0.1788    0.2295
  36687.     0.75984    0.251(14)      4929.     0.1788    0.2286
  36698.     0.76006    0.218(13)      5728.     0.1789    0.2270
  36709.     0.76029    0.232(14)      5239.     0.1789    0.2246
  36720.     0.76052    0.237(14)      5272.     0.1790    0.2218
  36731.     0.76075    0.225(14)      5393.     0.1791    0.2192
  36742.     0.76098    0.211(13)      6215.     0.1791    0.2172
  36753.     0.76120    0.186(12)      7340.     0.1792    0.2161
  36765.     0.76143    0.215(13)      5945.     0.1792    0.2162
  36776.     0.76166    0.230(14)      5475.     0.1793    0.2173
  36787.     0.76189    0.234(14)      5403.     0.1793    0.2193
  36798.     0.76212    0.252(14)      4930.     0.1794    0.2217
  36809.     0.76235    0.208(13)      6166.     0.1794    0.2243
  36820.     0.76258    0.234(14)      5253.     0.1795    0.2270
  36831.     0.76280    0.273(15)      4580.     0.1795    0.2295
  36842.     0.76303    0.229(13)      5744.     0.1796    0.2315
  36853.     0.76326    0.227(13)      5544.     0.1796    0.2327
  36864.     0.76349    0.238(14)      5406.     0.1797    0.2333
  36875.     0.76372    0.235(13)      5565.     0.1797    0.2339
  36886.     0.76395    0.245(14)      5290.     0.1798    0.2351
  36897.     0.76418    0.228(13)      5686.     0.1799    0.2373
  36908.     0.76441    0.248(14)      5224.     0.1799    0.2402
  36919.     0.76464    0.242(13)      5521.     0.1800    0.2428
  36930.     0.76487    0.254(14)      4970.     0.1800    0.2441
  36941.     0.76510    0.252(14)      5048.     0.1801    0.2438
  36952.     0.76533    0.240(13)      5737.     0.1801    0.2423
  36964.     0.76556    0.238(14)      5184.     0.1802    0.2400
  36975.     0.76579    0.240(14)      5399.     0.1802    0.2376
  36986.     0.76602    0.225(13)      6103.     0.1803    0.2357
  36997.     0.76625    0.213(12)      6680.     0.1803    0.2343
  37008.     0.76648    0.214(13)      6109.     0.1804    0.2331
  37019.     0.76671    0.231(13)      5520.     0.1804    0.2321
  37030.     0.76694    0.245(14)      5306.     0.1805    0.2314
  37041.     0.76717    0.239(13)      5814.     0.1805    0.2313
  37052.     0.76740    0.237(14)      5381.     0.1806    0.2320
  37063.     0.76763    0.245(13)      5667.     0.1806    0.2333
  37075.     0.76786    0.258(14)      5207.     0.1807    0.2347
  37086.     0.76809    0.233(13)      5740.     0.1807    0.2349
  37097.     0.76832    0.234(13)      5852.     0.1807    0.2334
  37108.     0.76855    0.249(14)      5224.     0.1808    0.2305
  37119.     0.76878    0.225(13)      6013.     0.1808    0.2270
  37130.     0.76901    0.233(13)      5595.     0.1809    0.2233
  37141.     0.76924    0.232(13)      5671.     0.1809    0.2199
  37153.     0.76947    0.210(13)      6088.     0.1810    0.2167
  37164.     0.76970    0.194(11)      7603.     0.1810    0.2137
  37175.     0.76993    0.207(12)      6885.     0.1811    0.2111
  37186.     0.77016    0.214(13)      6127.     0.1811    0.2089
  37197.     0.77039    0.207(13)      6385.     0.1812    0.2072
  37208.     0.77063    0.201(12)      6764.     0.1812    0.2060
  37219.     0.77086    0.194(12)      6830.     0.1813    0.2052
  37231.     0.77109    0.177(11)      8469.     0.1813    0.2046
  37242.     0.77132    0.178(11)      7800.     0.1813    0.2045
  37253.     0.77155    0.230(13)      5681.     0.1814    0.2048
  37264.     0.77178    0.207(13)      6342.     0.1814    0.2056
  37275.     0.77201    0.215(13)      6318.     0.1815    0.2068
  37286.     0.77225    0.204(12)      6834.     0.1815    0.2082
  37298.     0.77248    0.214(12)      6885.     0.1816    0.2096
  37309.     0.77271    0.219(13)      6172.     0.1816    0.2109
  37320.     0.77294    0.203(12)      7141.     0.1816    0.2120
  37331.     0.77317    0.217(13)      6399.     0.1817    0.2130
  37342.     0.77340    0.219(13)      6102.     0.1817    0.2138
  37354.     0.77364    0.218(13)      5824.     0.1818    0.2143
  37365.     0.77387    0.225(13)      6296.     0.1818    0.2144
  37376.     0.77410    0.215(12)      6470.     0.1819    0.2141
  37387.     0.77433    0.225(12)      6526.     0.1819    0.2134
  37398.     0.77457    0.217(12)      6742.     0.1819    0.2127
  37410.     0.77480    0.216(13)      6381.     0.1820    0.2123
  37421.     0.77503    0.203(12)      6699.     0.1820    0.2118
  37432.     0.77526    0.220(13)      6169.     0.1821    0.2113
  37443.     0.77550    0.205(12)      6808.     0.1821    0.2105
  37455.     0.77573    0.176(11)      8273.     0.1821    0.2095
  37466.     0.77596    0.211(12)      6472.     0.1822    0.2086
  37477.     0.77619    0.210(12)      6584.     0.1822    0.2077
  37488.     0.77643    0.221(12)      6437.     0.1823    0.2071
  37500.     0.77666    0.223(12)      6420.     0.1823    0.2064
  37511.     0.77689    0.219(13)      6307.     0.1823    0.2057
  37522.     0.77713    0.205(12)      6772.     0.1824    0.2049
  37533.     0.77736    0.227(12)      6404.     0.1824    0.2041
  37545.     0.77759    0.212(12)      6652.     0.1825    0.2034
  37556.     0.77783    0.215(12)      6652.     0.1825    0.2029
  37567.     0.77806    0.192(11)      7661.     0.1825    0.2028
  37578.     0.77829    0.192(12)      7084.     0.1826    0.2028
  37590.     0.77853    0.191(11)      7589.     0.1826    0.2030
  37601.     0.77876    0.200(12)      7236.     0.1826    0.2031
  37612.     0.77899    0.199(11)      7703.     0.1827    0.2031
  37624.     0.77923    0.197(12)      7171.     0.1827    0.2030
  37635.     0.77946    0.187(11)      7963.     0.1827    0.2028
  37646.     0.77970    0.199(12)      7232.     0.1828    0.2025
  37657.     0.77993    0.199(12)      7387.     0.1828    0.2024
  37669.     0.78016    0.180(11)      8343.     0.1828    0.2023
  37680.     0.78040    0.207(12)      6890.     0.1829    0.2024
  37691.     0.78063    0.191(12)      7277.     0.1829    0.2025
  37703.     0.78087    0.204(12)      7129.     0.1830    0.2026
  37714.     0.78110    0.197(12)      7381.     0.1830    0.2026
  37725.     0.78133    0.200(12)      7145.     0.1830    0.2025
  37737.     0.78157    0.205(12)      7234.     0.1831    0.2024
  37748.     0.78180    0.205(12)      6934.     0.1831    0.2025
  37759.     0.78204    0.196(11)      7763.     0.1831    0.2029
  37771.     0.78227    0.181(11)      8030.     0.1831    0.2040
  37782.     0.78251    0.207(12)      7199.     0.1832    0.2058
  37793.     0.78274    0.218(12)      6681.     0.1832    0.2085
  37805.     0.78298    0.219(12)      6575.     0.1832    0.2122
  37816.     0.78321    0.202(11)      7698.     0.1833    0.2170
  37827.     0.78345    0.210(12)      7265.     0.1833    0.2226
  37839.     0.78368    0.232(13)      6220.     0.1833    0.2288
  37850.     0.78392    0.244(13)      6125.     0.1834    0.2354
  37861.     0.78415    0.272(14)      5383.     0.1834    0.2422
  37873.     0.78439    0.256(13)      5795.     0.1834    0.2493
  37884.     0.78462    0.251(13)      6273.     0.1835    0.2569
  37895.     0.78486    0.259(13)      5657.     0.1835    0.2648
  37907.     0.78509    0.270(13)      6314.     0.1835    0.2729
  37918.     0.78533    0.261(13)      6071.     0.1835    0.2808
  37929.     0.78557    0.280(13)      5631.     0.1836    0.2878
  37941.     0.78580    0.309(14)      4989.     0.1836    0.2927
  37952.     0.78604    0.308(14)      5057.     0.1836    0.2943
  37964.     0.78627    0.313(14)      4867.     0.1837    0.2917
  37975.     0.78651    0.305(14)      4976.     0.1837    0.2854
  37986.     0.78674    0.323(15)      4593.     0.1837    0.2769
  37998.     0.78698    0.283(14)      5453.     0.1837    0.2676
  38009.     0.78722    0.257(13)      6075.     0.1838    0.2589
  38021.     0.78745    0.253(13)      6271.     0.1838    0.2513
  38032.     0.78769    0.262(13)      5727.     0.1838    0.2447
  38043.     0.78793    0.247(13)      6090.     0.1839    0.2386
  38055.     0.78816    0.244(13)      6021.     0.1839    0.2327
  38066.     0.78840    0.225(12)      7412.     0.1839    0.2273
  38078.     0.78863    0.235(12)      6930.     0.1839    0.2228
  38089.     0.78887    0.227(12)      7268.     0.1840    0.2197
  38101.     0.78911    0.212(12)      7276.     0.1840    0.2183
  38112.     0.78934    0.218(12)      7019.     0.1840    0.2186
  38123.     0.78958    0.234(12)      6827.     0.1840    0.2206
  38135.     0.78982    0.220(12)      7191.     0.1841    0.2240
  38146.     0.79006    0.234(12)      6630.     0.1841    0.2280
  38158.     0.79029    0.219(12)      7420.     0.1841    0.2317
  38169.     0.79053    0.229(12)      7435.     0.1841    0.2340
  38181.     0.79077    0.241(13)      6391.     0.1842    0.2342
  38192.     0.79100    0.224(12)      7156.     0.1842    0.2324
  38204.     0.79124    0.218(12)      7186.     0.1842    0.2294
  38215.     0.79148    0.237(12)      6818.     0.1842    0.2260
  38226.     0.79172    0.216(12)      7321.     0.1842    0.2230
  38238.     0.79195    0.221(12)      7249.     0.1843    0.2210
  38249.     0.79219    0.226(12)      6829.     0.1843    0.2200
  38261.     0.79243    0.220(12)      7524.     0.1843    0.2201
  38272.     0.79267    0.243(12)      6545.     0.1843    0.2208
  38284.     0.79291    0.199(11)      8352.     0.1844    0.2217
  38295.     0.79314    0.240(12)      6585.     0.1844    0.2224
  38307.     0.79338    0.226(12)      6985.     0.1844    0.2227
  38318.     0.79362    0.223(12)      7448.     0.1844    0.2228
  38330.     0.79386    0.202(11)      8222.     0.1844    0.2228
  38341.     0.79410    0.223(11)      7719.     0.1845    0.2230
  38353.     0.79433    0.222(12)      7425.     0.1845    0.2240
  38364.     0.79457    0.224(12)      7041.     0.1845    0.2259
  38376.     0.79481    0.234(12)      6859.     0.1845    0.2291
  38387.     0.79505    0.248(12)      6519.     0.1845    0.2337
  38399.     0.79529    0.248(13)      6367.     0.1846    0.2397
  38410.     0.79553    0.259(13)      6268.     0.1846    0.2469
  38422.     0.79576    0.273(13)      5943.     0.1846    0.2552
  38433.     0.79600    0.270(13)      6121.     0.1846    0.2643
  38445.     0.79624    0.270(13)      6190.     0.1846    0.2742
  38456.     0.79648    0.290(13)      5817.     0.1847    0.2843
  38468.     0.79672    0.293(13)      5698.     0.1847    0.2934
  38480.     0.79696    0.322(14)      5047.     0.1847    0.2996
  38491.     0.79720    0.307(14)      5293.     0.1847    0.3006
  38503.     0.79744    0.287(13)      6125.     0.1847    0.2964
  38514.     0.79768    0.276(12)      6544.     0.1848    0.2886
  38526.     0.79792    0.238(12)      7470.     0.1848    0.2796
  38537.     0.79816    0.275(13)      6177.     0.1848    0.2716
  38549.     0.79840    0.250(12)      6824.     0.1848    0.2656
  38560.     0.79863    0.262(12)      6541.     0.1848    0.2620
  38572.     0.79887    0.258(12)      6736.     0.1848    0.2608
  38584.     0.79911    0.262(12)      6827.     0.1849    0.2612
  38595.     0.79935    0.258(12)      6928.     0.1849    0.2625
  38607.     0.79959    0.267(12)      6660.     0.1849    0.2637
  38618.     0.79983    0.271(13)      6118.     0.1849    0.2637
  38630.     0.80007    0.257(12)      6776.     0.1849    0.2614
  38641.     0.80031    0.263(13)      6379.     0.1849    0.2569
  38653.     0.80055    0.247(12)      7039.     0.1850    0.2509
  38665.     0.80079    0.249(12)      6923.     0.1850    0.2449
  38676.     0.80103    0.235(12)      7126.     0.1850    0.2399
  38688.     0.80127    0.228(12)      7451.     0.1850    0.2367
  38699.     0.80152    0.223(11)      7612.     0.1850    0.2358
  38711.     0.80176    0.222(11)      7809.     0.1850    0.2373
  38723.     0.80200    0.217(11)      8578.     0.1850    0.2411
  38734.     0.80224    0.255(12)      6799.     0.1851    0.2461
  38746.     0.80248    0.253(12)      7103.     0.1851    0.2505
  38758.     0.80272    0.254(12)      7111.     0.1851    0.2521
  38769.     0.80296    0.262(12)      6678.     0.1851    0.2502
  38781.     0.80320    0.248(12)      6994.     0.1851    0.2456
  38792.     0.80344    0.247(12)      6894.     0.1851    0.2402
  38804.     0.80368    0.220(11)      7842.     0.1851    0.2351
  38816.     0.80392    0.209(11)      8848.     0.1852    0.2311
  38827.     0.80416    0.218(11)      8293.     0.1852    0.2282
  38839.     0.80441    0.228(12)      7387.     0.1852    0.2262
  38851.     0.80465    0.216(11)      8541.     0.1852    0.2249
  38862.     0.80489    0.226(11)      7600.     0.1852    0.2245
  38874.     0.80513    0.225(12)      7354.     0.1852    0.2253
  38886.     0.80537    0.212(11)      8362.     0.1852    0.2282
  38897.     0.80561    0.225(12)      7427.     0.1852    0.2341
  38909.     0.80586    0.233(12)      7200.     0.1853    0.2439
  38921.     0.80610    0.251(12)      6902.     0.1853    0.2577
  38932.     0.80634    0.278(12)      6449.     0.1853    0.2739
  38944.     0.80658    0.294(13)      5917.     0.1853    0.2893
  38956.     0.80682    0.296(13)      6099.     0.1853    0.3002
  38967.     0.80707    0.307(13)      6006.     0.1853    0.3049
  38979.     0.80731    0.315(13)      5610.     0.1853    0.3040
  38991.     0.80755    0.306(13)      5949.     0.1853    0.2991
  39002.     0.80779    0.300(13)      5853.     0.1853    0.2921
  39014.     0.80803    0.302(13)      5880.     0.1854    0.2848
  39026.     0.80828    0.290(13)      6127.     0.1854    0.2786
  39038.     0.80852    0.300(13)      6218.     0.1854    0.2745
  39049.     0.80876    0.292(12)      6449.     0.1854    0.2727
  39061.     0.80900    0.288(12)      6614.     0.1854    0.2732
  39073.     0.80925    0.282(13)      6237.     0.1854    0.2757
  39084.     0.80949    0.322(13)      5662.     0.1854    0.2791
  39096.     0.80973    0.304(13)      6214.     0.1854    0.2828
  39108.     0.80998    0.305(13)      6098.     0.1854    0.2859
  39120.     0.81022    0.318(13)      5725.     0.1855    0.2881
  39131.     0.81046    0.305(13)      5858.     0.1855    0.2895
  39143.     0.81071    0.301(13)      6257.     0.1855    0.2907
  39155.     0.81095    0.290(12)      6576.     0.1855    0.2922
  39167.     0.81119    0.307(13)      5905.     0.1855    0.2939
  39178.     0.81144    0.293(12)      6651.     0.1855    0.2950
  39190.     0.81168    0.317(13)      5874.     0.1855    0.2943
  39202.     0.81192    0.278(12)      6597.     0.1855    0.2907
  39214.     0.81217    0.290(12)      6567.     0.1855    0.2841
  39225.     0.81241    0.278(12)      6613.     0.1855    0.2751
  39237.     0.81265    0.263(12)      7168.     0.1856    0.2650
  39249.     0.81290    0.262(12)      7091.     0.1856    0.2546
  39261.     0.81314    0.240(11)      7991.     0.1856    0.2449
  39272.     0.81338    0.253(12)      7282.     0.1856    0.2363
  39284.     0.81363    0.239(12)      7508.     0.1856    0.2293
  39296.     0.81387    0.222(11)      7755.     0.1856    0.2238
  39308.     0.81412    0.222(11)      8246.     0.1856    0.2200
  39320.     0.81436    0.223(11)      8297.     0.1856    0.2178
  39331.     0.81461    0.211(11)      8840.     0.1856    0.2173
  39343.     0.81485    0.219(11)      8304.     0.1856    0.2184
  39355.     0.81509    0.205(10)      9406.     0.1856    0.2212
  39367.     0.81534    0.211(11)      8486.     0.1856    0.2254
  39379.     0.81558    0.233(11)      7736.     0.1857    0.2309
  39390.     0.81583    0.244(12)      7410.     0.1857    0.2368
  39402.     0.81607    0.242(12)      7398.     0.1857    0.2423
  39414.     0.81632    0.244(12)      7490.     0.1857    0.2463
  39426.     0.81656    0.239(11)      7831.     0.1857    0.2482
  39438.     0.81681    0.250(12)      7445.     0.1857    0.2481
  39450.     0.81705    0.236(11)      7794.     0.1857    0.2464
  39461.     0.81730    0.250(12)      7483.     0.1857    0.2438
  39473.     0.81754    0.235(11)      7890.     0.1857    0.2406
  39485.     0.81779    0.221(11)      8448.     0.1857    0.2372
  39497.     0.81803    0.219(11)      8962.     0.1857    0.2339
  39509.     0.81828    0.228(11)      7824.     0.1857    0.2309
  39521.     0.81853    0.238(11)      7655.     0.1857    0.2283
  39532.     0.81877    0.237(11)      7601.     0.1858    0.2264
  39544.     0.81902    0.209(10)      9309.     0.1858    0.2250
  39556.     0.81926    0.220(11)      8451.     0.1858    0.2244
  39568.     0.81951    0.208(10)      9501.     0.1858    0.2249
  39580.     0.81975    0.207(11)      8815.     0.1858    0.2268
  39592.     0.82000    0.225(11)      8282.     0.1858    0.2307
  39604.     0.82025    0.235(11)      7911.     0.1858    0.2365
  39616.     0.82049    0.241(11)      7646.     0.1858    0.2439
  39627.     0.82074    0.237(11)      8261.     0.1858    0.2520
  39639.     0.82098    0.256(12)      7171.     0.1858    0.2598
  39651.     0.82123    0.240(11)      8313.     0.1858    0.2671
  39663.     0.82148    0.261(12)      7471.     0.1858    0.2743
  39675.     0.82172    0.285(12)      6879.     0.1858    0.2823
  39687.     0.82197    0.273(12)      7108.     0.1858    0.2916
  39699.     0.82222    0.272(12)      7270.     0.1859    0.3021
  39711.     0.82246    0.292(12)      6968.     0.1859    0.3131
  39723.     0.82271    0.308(13)      6389.     0.1859    0.3233
  39735.     0.82296    0.331(13)      6077.     0.1859    0.3311
  39746.     0.82320    0.326(13)      5994.     0.1859    0.3357
  39758.     0.82345    0.335(13)      5885.     0.1859    0.3364
  39770.     0.82370    0.318(13)      6025.     0.1859    0.3330
  39782.     0.82395    0.319(13)      6074.     0.1859    0.3259
  39794.     0.82419    0.319(13)      6267.     0.1859    0.3156
  39806.     0.82444    0.284(12)      7194.     0.1859    0.3033
  39818.     0.82469    0.323(12)      6481.     0.1859    0.2900
  39830.     0.82494    0.280(12)      7463.     0.1859    0.2770
  39842.     0.82518    0.279(11)      7656.     0.1859    0.2653
  39854.     0.82543    0.262(11)      8128.     0.1859    0.2556
  39866.     0.82568    0.224(10)      9447.     0.1860    0.2487
  39878.     0.82593    0.238(11)      8898.     0.1860    0.2448
  39890.     0.82617    0.246(11)      8568.     0.1860    0.2440
  39902.     0.82642    0.240(11)      8647.     0.1860    0.2463
  39914.     0.82667    0.232(11)      8818.     0.1860    0.2514
  39926.     0.82692    0.236(11)      8475.     0.1860    0.2586
  39938.     0.82717    0.264(11)      7583.     0.1860    0.2669
  39950.     0.82741    0.256(11)      7660.     0.1860    0.2743
  39962.     0.82766    0.280(12)      6860.     0.1860    0.2783
  39974.     0.82791    0.280(13)      5912.     0.1860    0.2772
  39986.     0.82816    0.264(13)      5856.     0.1860    0.2718
  39998.     0.82841    0.270(14)      5375.     0.1860    0.2636
  40010.     0.82866    0.288(14)      4775.     0.1860    0.2543
  40022.     0.82890    0.255(14)      5086.     0.1860    0.2452
  40034.     0.82915    0.259(14)      4847.     0.1860    0.2372
  40046.     0.82940    0.249(13)      5554.     0.1861    0.2307
  40058.     0.82965    0.237(13)      5863.     0.1861    0.2256
  40070.     0.82990    0.228(13)      5881.     0.1861    0.2220
  40082.     0.83015    0.238(13)      5639.     0.1861    0.2197
  40094.     0.83040    0.234(13)      5677.     0.1861    0.2186
  40106.     0.83065    0.234(13)      5654.     0.1861    0.2189
  40118.     0.83090    0.212(12)      6560.     0.1861    0.2210
  40130.     0.83115    0.225(13)      5828.     0.1861    0.2255
  40142.     0.83140    0.239(13)      5696.     0.1861    0.2331
  40154.     0.83164    0.237(13)      6087.     0.1861    0.2446
  40166.     0.83189    0.268(14)      5166.     0.1861    0.2603
  40178.     0.83214    0.275(14)      5204.     0.1861    0.2806
  40190.     0.83239    0.323(15)      4413.     0.1861    0.3056
  40202.     0.83264    0.356(15)      4181.     0.1861    0.3344
  40214.     0.83289    0.375(16)      4111.     0.1862    0.3641
  40226.     0.83314    0.398(16)      3730.     0.1862    0.3885
  40238.     0.83339    0.402(16)      3728.     0.1862    0.4019
  40250.     0.83364    0.378(16)      4007.     0.1862    0.4027
  40262.     0.83389    0.371(16)      3936.     0.1862    0.3943
  40275.     0.83414    0.368(16)      4110.     0.1862    0.3815
  40287.     0.83439    0.372(16)      4071.     0.1862    0.3675
  40299.     0.83464    0.372(16)      3922.     0.1862    0.3532
  40311.     0.83489    0.337(15)      4646.     0.1862    0.3379
  40323.     0.83514    0.330(15)      4734.     0.1862    0.3210
  40335.     0.83540    0.319(14)      4780.     0.1862    0.3028
  40347.     0.83565    0.294(14)      5306.     0.1862    0.2846
  40359.     0.83590    0.259(13)      5920.     0.1862    0.2676
  40371.     0.83615    0.251(13)      6198.     0.1863    0.2529
  40383.     0.83640    0.240(13)      6253.     0.1863    0.2410
  40396.     0.83665    0.227(12)      6627.     0.1863    0.2321
  40408.     0.83690    0.248(13)      6235.     0.1863    0.2260
  40420.     0.83715    0.233(13)      6291.     0.1863    0.2224
  40432.     0.83740    0.203(11)      7589.     0.1863    0.2209
  40444.     0.83765    0.227(12)      6644.     0.1863    0.2210
  40456.     0.83791    0.232(12)      6566.     0.1863    0.2223
  40468.     0.83816    0.216(12)      6976.     0.1863    0.2242
  40480.     0.83841    0.238(12)      6717.     0.1863    0.2264
  40493.     0.83866    0.239(12)      6894.     0.1863    0.2282
  40505.     0.83891    0.229(12)      6874.     0.1863    0.2294
  40517.     0.83916    0.218(11)      7885.     0.1864    0.2303
  40529.     0.83941    0.229(11)      7622.     0.1864    0.2311
  40541.     0.83967    0.234(12)      7481.     0.1864    0.2321
  40553.     0.83992    0.230(11)      7742.     0.1864    0.2335
  40566.     0.84017    0.235(11)      7798.     0.1864    0.2351
  40578.     0.84042    0.237(11)      7716.     0.1864    0.2370
  40590.     0.84068    0.249(11)      7597.     0.1864    0.2393
  40602.     0.84093    0.253(11)      7651.     0.1864    0.2419
  40614.     0.84118    0.253(11)      7901.     0.1864    0.2449
  40626.     0.84143    0.265(12)      7319.     0.1864    0.2476
  40639.     0.84168    0.270(12)      7272.     0.1864    0.2492
  40651.     0.84194    0.261(11)      7626.     0.1865    0.2495
  40663.     0.84219    0.244(11)      8182.     0.1865    0.2485
  40675.     0.84244    0.263(11)      8053.     0.1865    0.2467
  40687.     0.84270    0.250(11)      8159.     0.1865    0.2445
  40700.     0.84295    0.251(11)      8255.     0.1865    0.2421
  40712.     0.84320    0.255(11)      8026.     0.1865    0.2396
  40724.     0.84345    0.259(11)      7858.     0.1865    0.2371
  40736.     0.84371    0.257(11)      7978.     0.1865    0.2343
  40748.     0.84396    0.238(11)      9015.     0.1865    0.2310
  40761.     0.84421    0.244(11)      8369.     0.1865    0.2271
  40773.     0.84447    0.222(10)      9307.     0.1866    0.2229
  40785.     0.84472    0.236(11)      8363.     0.1866    0.2189
  40797.     0.84497    0.225(11)      8713.     0.1866    0.2155
  40810.     0.84523    0.226(11)      8808.     0.1866    0.2128
  40822.     0.84548    0.211(10)      10038.    0.1866    0.2111
  40834.     0.84573    0.209(10)      10038.    0.1866    0.2101
  40846.     0.84599    0.197(10)      10788.    0.1866    0.2100
  40859.     0.84624    0.208(10)      9948.     0.1866    0.2103
  40871.     0.84650    0.214(10)      9683.     0.1866    0.2111
  40883.     0.84675    0.193(10)      11065.    0.1866    0.2122
  40895.     0.84700    0.212(10)      9739.     0.1867    0.2136
  40908.     0.84726    0.221(11)      8895.     0.1867    0.2153
  40920.     0.84751    0.213(10)      9668.     0.1867    0.2173
  40932.     0.84777    0.223(10)      9281.     0.1867    0.2193
  40944.     0.84802    0.224(10)      9479.     0.1867    0.2212
  40957.     0.84828    0.228(10)      9099.     0.1867    0.2227
  40969.     0.84853    0.203(10)      10570.    0.1867    0.2240
  40981.     0.84878    0.216(10)      9947.     0.1867    0.2251
  40994.     0.84904    0.234(10)      9237.     0.1867    0.2265
  41006.     0.84929    0.223(10)      9495.     0.1868    0.2283
  41018.     0.84955    0.235(11)      8870.     0.1868    0.2310
  41031.     0.84980    0.225(10)      9147.     0.1868    0.2348
  41043.     0.85006    0.231(10)      9089.     0.1868    0.2397
  41055.     0.85031    0.263(11)      7589.     0.1868    0.2454
  41067.     0.85057    0.266(11)      7774.     0.1868    0.2514
  41080.     0.85082    0.234(10)      9751.     0.1868    0.2570
  41092.     0.85108    0.261(11)      7999.     0.1868    0.2617
  41104.     0.85133    0.259(11)      8110.     0.1869    0.2652
  41117.     0.85159    0.270(11)      8146.     0.1869    0.2669
  41129.     0.85185    0.264(11)      7861.     0.1869    0.2666
  41141.     0.85210    0.267(11)      7798.     0.1869    0.2644
  41154.     0.85236    0.271(11)      7790.     0.1869    0.2607
  41166.     0.85261    0.282(12)      7447.     0.1869    0.2566
  41178.     0.85287    0.257(11)      8300.     0.1869    0.2524
  41191.     0.85312    0.269(12)      7322.     0.1869    0.2486
  41203.     0.85338    0.244(11)      8811.     0.1870    0.2452
  41216.     0.85364    0.231(10)      9325.     0.1870    0.2424
  41228.     0.85389    0.236(11)      8878.     0.1870    0.2407
  41240.     0.85415    0.239(11)      8681.     0.1870    0.2406
  41253.     0.85441    0.242(11)      8808.     0.1870    0.2423
  41265.     0.85466    0.242(11)      8747.     0.1870    0.2456
  41277.     0.85492    0.269(11)      7951.     0.1870    0.2501
  41290.     0.85517    0.264(11)      7870.     0.1871    0.2550
  41302.     0.85543    0.263(11)      8406.     0.1871    0.2595
  41315.     0.85569    0.263(11)      8360.     0.1871    0.2628
  41327.     0.85594    0.277(11)      7683.     0.1871    0.2643
  41339.     0.85620    0.250(11)      9035.     0.1871    0.2639
  41352.     0.85646    0.272(11)      7588.     0.1871    0.2619
  41364.     0.85672    0.267(11)      7771.     0.1871    0.2587
  41377.     0.85697    0.264(11)      7904.     0.1872    0.2547
  41389.     0.85723    0.255(11)      8131.     0.1872    0.2507
  41401.     0.85749    0.241(10)      9103.     0.1872    0.2470
  41414.     0.85774    0.238(10)      9125.     0.1872    0.2443
  41426.     0.85800    0.246(11)      8830.     0.1872    0.2433
  41439.     0.85826    0.242(10)      9074.     0.1872    0.2446
  41451.     0.85852    0.241(11)      8902.     0.1873    0.2490
  41464.     0.85877    0.260(11)      8201.     0.1873    0.2572
  41476.     0.85903    0.277(11)      8031.     0.1873    0.2696
  41488.     0.85929    0.297(12)      7256.     0.1873    0.2860
  41501.     0.85955    0.296(12)      7405.     0.1873    0.3054
  41513.     0.85980    0.356(13)      6260.     0.1873    0.3248
  41526.     0.86006    0.365(13)      6064.     0.1873    0.3399
  41538.     0.86032    0.380(13)      5703.     0.1874    0.3465
  41551.     0.86058    0.343(12)      6419.     0.1874    0.3434
  41563.     0.86084    0.339(12)      6471.     0.1874    0.3321
  41576.     0.86110    0.337(13)      6394.     0.1874    0.3160
  41588.     0.86135    0.298(12)      7127.     0.1874    0.2981
  41601.     0.86161    0.295(12)      7253.     0.1874    0.2810
  41613.     0.86187    0.280(11)      7859.     0.1875    0.2662
  41626.     0.86213    0.258(11)      8692.     0.1875    0.2547
  41638.     0.86239    0.239(11)      9018.     0.1875    0.2464
  41651.     0.86265    0.252(11)      8337.     0.1875    0.2411
  41663.     0.86291    0.246(11)      8548.     0.1875    0.2383
  41676.     0.86316    0.246(11)      8511.     0.1875    0.2372
  41688.     0.86342    0.235(10)      9347.     0.1876    0.2373
  41701.     0.86368    0.246(11)      8452.     0.1876    0.2387
  41713.     0.86394    0.239(11)      8733.     0.1876    0.2412
  41726.     0.86420    0.237(11)      8955.     0.1876    0.2448
  41738.     0.86446    0.246(11)      8613.     0.1876    0.2487
  41751.     0.86472    0.246(11)      8754.     0.1877    0.2523
  41763.     0.86498    0.249(11)      8669.     0.1877    0.2549
  41776.     0.86524    0.240(11)      9002.     0.1877    0.2570
  41788.     0.86550    0.280(12)      7276.     0.1877    0.2600
  41801.     0.86576    0.258(11)      8882.     0.1877    0.2651
  41813.     0.86602    0.275(11)      7878.     0.1877    0.2731
  41826.     0.86628    0.289(12)      7508.     0.1878    0.2838
  41838.     0.86654    0.278(11)      8275.     0.1878    0.2951
  41851.     0.86680    0.275(11)      8378.     0.1878    0.3039
  41863.     0.86706    0.275(11)      8301.     0.1878    0.3065
  41876.     0.86732    0.284(11)      7715.     0.1878    0.3015
  41889.     0.86758    0.275(11)      7957.     0.1879    0.2906
  41901.     0.86784    0.273(11)      8191.     0.1879    0.2767
  41914.     0.86810    0.250(11)      8995.     0.1879    0.2627
  41926.     0.86836    0.243(11)      8900.     0.1879    0.2506
  41939.     0.86862    0.233(10)      9495.     0.1879    0.2413
  41951.     0.86888    0.234(10)      9214.     0.1880    0.2347
  41964.     0.86914    0.225(10)      9819.     0.1880    0.2302
  41977.     0.86940    0.242(10)      9096.     0.1880    0.2273
  41989.     0.86966    0.226(10)      9326.     0.1880    0.2253
  42002.     0.86992    0.240(11)      8601.     0.1880    0.2244
  42014.     0.87018    0.228(10)      9673.     0.1881    0.2246
  42027.     0.87045    0.232(10)      9327.     0.1881    0.2261
  42040.     0.87071    0.226(10)      9348.     0.1881    0.2288
  42052.     0.87097    0.236(11)      9041.     0.1881    0.2326
  42065.     0.87123    0.238(11)      9066.     0.1881    0.2369
  42077.     0.87149    0.242(11)      8691.     0.1882    0.2414
  42090.     0.87175    0.251(11)      8435.     0.1882    0.2456
  42103.     0.87201    0.245(11)      8808.     0.1882    0.2492
  42115.     0.87228    0.260(11)      8257.     0.1882    0.2515
  42128.     0.87254    0.253(11)      8782.     0.1882    0.2523
  42141.     0.87280    0.250(11)      9001.     0.1883    0.2515
  42153.     0.87306    0.261(11)      8158.     0.1883    0.2495
  42166.     0.87332    0.253(11)      8799.     0.1883    0.2462
  42179.     0.87359    0.253(11)      8912.     0.1883    0.2418
  42191.     0.87385    0.244(10)      9427.     0.1883    0.2366
  42204.     0.87411    0.248(11)      8663.     0.1884    0.2310
  42217.     0.87437    0.229(10)      9689.     0.1884    0.2256
  42229.     0.87463    0.219(10)      9871.     0.1884    0.2209
  42242.     0.87490    0.206(10)      10615.    0.1884    0.2173
  42255.     0.87516    0.202(10)      10463.    0.1884    0.2147
  42267.     0.87542    0.205(10)      11036.    0.1885    0.2132
  42280.     0.87568    0.214(10)      10294.    0.1885    0.2127
  42293.     0.87595    0.205(10)      10661.    0.1885    0.2129
  42305.     0.87621    0.208(10)      10728.    0.1885    0.2137
  42318.     0.87647    0.222(10)      9382.     0.1886    0.2148
  42331.     0.87674    0.212(10)      10348.    0.1886    0.2163
  42343.     0.87700    0.205(10)      10535.    0.1886    0.2181
  42356.     0.87726    0.220(10)      9807.     0.1886    0.2203
  42369.     0.87753    0.213(10)      10226.    0.1887    0.2227
  42381.     0.87779    0.219(10)      9742.     0.1887    0.2252
  42394.     0.87805    0.225(11)      8947.     0.1887    0.2275
  42407.     0.87832    0.227(10)      9278.     0.1887    0.2295
  42420.     0.87858    0.214(10)      10112.    0.1887    0.2310
  42432.     0.87884    0.241(11)      8575.     0.1888    0.2321
  42445.     0.87911    0.234(10)      9763.     0.1888    0.2330
  42458.     0.87937    0.227(10)      9403.     0.1888    0.2338
  42471.     0.87963    0.235(10)      9111.     0.1888    0.2347
  42483.     0.87990    0.252(11)      8558.     0.1889    0.2356
  42496.     0.88016    0.222(10)      10040.    0.1889    0.2365
  42509.     0.88043    0.238(10)      9093.     0.1889    0.2370
  42522.     0.88069    0.253(11)      8322.     0.1889    0.2370
  42534.     0.88095    0.225(10)      9308.     0.1890    0.2364
  42547.     0.88122    0.223(10)      9894.     0.1890    0.2352
  42560.     0.88148    0.258(11)      8048.     0.1890    0.2337
  42573.     0.88175    0.235(11)      8851.     0.1890    0.2324
  42585.     0.88201    0.222(10)      9389.     0.1890    0.2324
  42598.     0.88228    0.228(10)      9583.     0.1891    0.2345
  42611.     0.88254    0.235(10)      9103.     0.1891    0.2397
  42624.     0.88281    0.258(11)      8389.     0.1891    0.2484
  42637.     0.88307    0.251(11)      9032.     0.1891    0.2600
  42649.     0.88334    0.283(11)      7808.     0.1892    0.2728
  42662.     0.88360    0.282(11)      7759.     0.1892    0.2833
  42675.     0.88387    0.289(11)      7720.     0.1892    0.2882
  42688.     0.88413    0.300(12)      7424.     0.1892    0.2865
  42700.     0.88440    0.266(11)      8220.     0.1893    0.2799
  42713.     0.88466    0.246(10)      9353.     0.1893    0.2711
  42726.     0.88493    0.256(11)      8810.     0.1893    0.2624
  42739.     0.88519    0.249(11)      8709.     0.1893    0.2547
  42752.     0.88546    0.250(11)      8982.     0.1894    0.2482
  42765.     0.88572    0.244(11)      9003.     0.1894    0.2426
  42777.     0.88599    0.254(11)      8602.     0.1894    0.2375
  42790.     0.88626    0.241(10)      9360.     0.1894    0.2327
  42803.     0.88652    0.246(11)      8717.     0.1895    0.2283
  42816.     0.88679    0.227(10)      9627.     0.1895    0.2244
  42829.     0.88705    0.245(11)      8914.     0.1895    0.2211
  42842.     0.88732    0.253(11)      8950.     0.1895    0.2184
  42854.     0.88759    0.261(11)      8199.     0.1896    0.2163
  42867.     0.88785    0.255(11)      8296.     0.1896    0.2148
  42880.     0.88812    0.237(10)      9412.     0.1896    0.2140
  42893.     0.88839    0.234(10)      9478.     0.1896    0.2140
  42906.     0.88865    0.219(10)      10084.    0.1897    0.2150
  42919.     0.88892    0.226(10)      9716.     0.1897    0.2172
  42932.     0.88919    0.231(10)      9517.     0.1897    0.2209
  42945.     0.88945    0.234(10)      9280.     0.1897    0.2263
  42957.     0.88972    0.220(10)      10414.    0.1898    0.2334
  42970.     0.88999    0.254(11)      8324.     0.1898    0.2421
  42983.     0.89025    0.240(10)      9446.     0.1898    0.2519
  42996.     0.89052    0.254(11)      8325.     0.1898    0.2620
  43009.     0.89079    0.271(11)      8032.     0.1899    0.2714
  43022.     0.89105    0.270(11)      8147.     0.1899    0.2794
  43035.     0.89132    0.269(11)      8652.     0.1899    0.2853
  43048.     0.89159    0.285(11)      8133.     0.1900    0.2893
  43061.     0.89186    0.270(11)      8308.     0.1900    0.2916
  43074.     0.89212    0.281(11)      7930.     0.1900    0.2926
  43086.     0.89239    0.282(11)      7830.     0.1900    0.2927
  43099.     0.89266    0.279(11)      8015.     0.1901    0.2918
  43112.     0.89293    0.280(11)      8340.     0.1901    0.2893
  43125.     0.89320    0.295(12)      7446.     0.1901    0.2849
  43138.     0.89346    0.281(11)      8235.     0.1901    0.2789
  43151.     0.89373    0.277(11)      7819.     0.1902    0.2718
  43164.     0.89400    0.252(11)      8856.     0.1902    0.2642
  43177.     0.89427    0.256(11)      8555.     0.1902    0.2567
  43190.     0.89454    0.255(11)      8445.     0.1902    0.2496
  43203.     0.89481    0.225(10)      9158.     0.1903    0.2431
  43216.     0.89507    0.252(11)      8339.     0.1903    0.2373
  43229.     0.89534    0.243(11)      8798.     0.1903    0.2322
  43242.     0.89561    0.229(10)      9720.     0.1903    0.2278
  43255.     0.89588    0.218(10)      9932.     0.1904    0.2242
  43268.     0.89615    0.218(10)      10064.    0.1904    0.2212
  43281.     0.89642    0.217(10)      9993.     0.1904    0.2189
  43294.     0.89669    0.200(9)       11105.    0.1905    0.2173
  43307.     0.89696    0.217(10)      10170.    0.1905    0.2163
  43320.     0.89722    0.224(10)      9528.     0.1905    0.2163
  43333.     0.89749    0.221(10)      9576.     0.1905    0.2175
  43346.     0.89776    0.221(10)      9292.     0.1906    0.2204
  43359.     0.89803    0.222(10)      9519.     0.1906    0.2260
  43372.     0.89830    0.225(10)      9152.     0.1906    0.2346
  43385.     0.89857    0.259(11)      8371.     0.1906    0.2468
  43398.     0.89884    0.245(10)      9093.     0.1907    0.2622
  43411.     0.89911    0.282(12)      7492.     0.1907    0.2792
  43424.     0.89938    0.289(11)      7868.     0.1907    0.2953
  43437.     0.89965    0.304(12)      7536.     0.1908    0.3067
  43450.     0.89992    0.309(12)      7252.     0.1908    0.3113
  43463.     0.90019    0.312(12)      7049.     0.1908    0.3097
  43476.     0.90046    0.284(11)      7861.     0.1908    0.3050
  43489.     0.90073    0.277(11)      8611.     0.1909    0.3005
  43502.     0.90100    0.274(11)      8239.     0.1909    0.2989
  43515.     0.90127    0.289(11)      7627.     0.1909    0.3015
  43528.     0.90154    0.306(12)      6975.     0.1909    0.3083
  43541.     0.90181    0.311(12)      7096.     0.1910    0.3174
  43554.     0.90208    0.320(12)      7315.     0.1910    0.3258
  43567.     0.90235    0.307(12)      7119.     0.1910    0.3307
  43580.     0.90262    0.337(12)      6401.     0.1911    0.3304
  43593.     0.90289    0.315(12)      7098.     0.1911    0.3252
  43607.     0.90317    0.296(12)      7284.     0.1911    0.3165
  43620.     0.90344    0.297(12)      7405.     0.1911    0.3067
  43633.     0.90371    0.276(11)      8077.     0.1912    0.2976
  43646.     0.90398    0.306(12)      7455.     0.1912    0.2905
  43659.     0.90425    0.297(12)      7413.     0.1912    0.2860
  43672.     0.90452    0.286(11)      7647.     0.1912    0.2842
  43685.     0.90479    0.286(11)      7827.     0.1913    0.2842
  43698.     0.90506    0.280(11)      7762.     0.1913    0.2847
  43711.     0.90534    0.284(11)      7886.     0.1913    0.2843
  43724.     0.90561    0.284(11)      7596.     0.1914    0.2819
  43738.     0.90588    0.266(11)      8202.     0.1914    0.2777
  43751.     0.90615    0.272(11)      8313.     0.1914    0.2723
  43764.     0.90642    0.270(11)      8026.     0.1914    0.2665
  43777.     0.90670    0.252(11)      8888.     0.1915    0.2607
  43790.     0.90697    0.257(11)      8655.     0.1915    0.2554
  43803.     0.90724    0.272(11)      7847.     0.1915    0.2505
  43816.     0.90751    0.269(11)      8440.     0.1915    0.2462
  43829.     0.90778    0.253(11)      8911.     0.1916    0.2425
  43843.     0.90806    0.230(10)      9979.     0.1916    0.2396
  43856.     0.90833    0.240(10)      9157.     0.1916    0.2375
  43869.     0.90860    0.254(11)      8686.     0.1917    0.2364
  43882.     0.90887    0.260(11)      8290.     0.1917    0.2364
  43895.     0.90915    0.255(11)      8652.     0.1917    0.2374
  43908.     0.90942    0.237(10)      9294.     0.1917    0.2391
  43922.     0.90969    0.254(11)      8794.     0.1918    0.2410
  43935.     0.90997    0.255(11)      8194.     0.1918    0.2429
  43948.     0.91024    0.248(11)      8288.     0.1918    0.2443
  43961.     0.91051    0.265(11)      8023.     0.1918    0.2454
  43974.     0.91078    0.248(11)      9026.     0.1919    0.2464
  43988.     0.91106    0.235(11)      9013.     0.1919    0.2479
  44001.     0.91133    0.238(11)      9051.     0.1919    0.2505
  44014.     0.91160    0.260(11)      8467.     0.1920    0.2550
  44027.     0.91188    0.244(10)      9172.     0.1920    0.2617
  44040.     0.91215    0.246(11)      8584.     0.1920    0.2710
  44054.     0.91243    0.287(12)      7378.     0.1920    0.2828
  44067.     0.91270    0.293(11)      7592.     0.1921    0.2970
  44080.     0.91297    0.308(12)      7052.     0.1921    0.3124
  44093.     0.91325    0.322(12)      6845.     0.1921    0.3278
  44106.     0.91352    0.350(12)      6523.     0.1921    0.3412
  44120.     0.91379    0.325(12)      7301.     0.1922    0.3516
  44133.     0.91407    0.330(12)      7105.     0.1922    0.3586
  44146.     0.91434    0.357(12)      6457.     0.1922    0.3621
  44159.     0.91462    0.344(12)      6559.     0.1923    0.3619
  44173.     0.91489    0.349(13)      6281.     0.1923    0.3585
  44186.     0.91517    0.344(12)      6567.     0.1923    0.3529
  44199.     0.91544    0.330(12)      6685.     0.1923    0.3467
  44212.     0.91572    0.313(12)      7471.     0.1924    0.3415
  44226.     0.91599    0.338(12)      6840.     0.1924    0.3386
  44239.     0.91627    0.321(12)      7353.     0.1924    0.3388
  44252.     0.91654    0.341(12)      6510.     0.1924    0.3419
  44265.     0.91682    0.360(12)      6405.     0.1925    0.3467
  44279.     0.91709    0.356(13)      6076.     0.1925    0.3502
  44292.     0.91737    0.358(13)      6139.     0.1925    0.3498
  44305.     0.91764    0.362(13)      6073.     0.1926    0.3447
  44319.     0.91792    0.350(12)      6478.     0.1926    0.3362
  44332.     0.91819    0.329(12)      7120.     0.1926    0.3264
  44345.     0.91847    0.327(12)      6993.     0.1926    0.3177
  44359.     0.91874    0.336(12)      6667.     0.1927    0.3115
  44372.     0.91902    0.328(12)      6749.     0.1927    0.3084
  44385.     0.91929    0.319(12)      7047.     0.1927    0.3081
  44398.     0.91957    0.320(12)      6889.     0.1927    0.3096
  44412.     0.91985    0.327(12)      6826.     0.1928    0.3114
  44425.     0.92012    0.310(12)      7189.     0.1928    0.3120
  44438.     0.92040    0.313(12)      7406.     0.1928    0.3102
  44452.     0.92067    0.311(12)      7264.     0.1928    0.3055
  44465.     0.92095    0.291(11)      8016.     0.1929    0.2983
  44478.     0.92123    0.298(11)      7727.     0.1929    0.2894
  44492.     0.92150    0.297(11)      7666.     0.1929    0.2799
  44505.     0.92178    0.266(11)      8942.     0.1930    0.2707
  44518.     0.92206    0.281(12)      7552.     0.1930    0.2628
  44532.     0.92233    0.283(11)      7891.     0.1930    0.2573
  44545.     0.92261    0.262(10)      9083.     0.1930    0.2551
  44559.     0.92289    0.260(10)      9099.     0.1931    0.2573
  44572.     0.92316    0.287(12)      7441.     0.1931    0.2643
  44585.     0.92344    0.283(11)      7959.     0.1931    0.2762
  44599.     0.92372    0.315(12)      7316.     0.1931    0.2914
  44612.     0.92399    0.321(12)      7267.     0.1932    0.3075
  44625.     0.92427    0.315(12)      7527.     0.1932    0.3216
  44639.     0.92455    0.347(12)      6571.     0.1932    0.3313
  44652.     0.92483    0.357(12)      6401.     0.1932    0.3341
  44666.     0.92510    0.327(12)      7137.     0.1933    0.3300
  44679.     0.92538    0.307(12)      7535.     0.1933    0.3216
  44692.     0.92566    0.311(12)      7348.     0.1933    0.3126
  44706.     0.92594    0.298(12)      7357.     0.1933    0.3058
  44719.     0.92621    0.303(12)      7343.     0.1934    0.3027
  44733.     0.92649    0.319(12)      7250.     0.1934    0.3035
  44746.     0.92677    0.316(12)      7115.     0.1934    0.3069
  44759.     0.92705    0.309(12)      7466.     0.1934    0.3113
  44773.     0.92733    0.307(12)      7365.     0.1935    0.3143
  44786.     0.92761    0.315(12)      7263.     0.1935    0.3140
  44800.     0.92788    0.302(11)      7592.     0.1935    0.3095
  44813.     0.92816    0.278(11)      8410.     0.1935    0.3010
  44827.     0.92844    0.286(11)      8185.     0.1936    0.2900
  44840.     0.92872    0.267(11)      8606.     0.1936    0.2780
  44854.     0.92900    0.274(11)      8094.     0.1936    0.2663
  44867.     0.92928    0.259(11)      8816.     0.1936    0.2558
  44880.     0.92956    0.254(11)      8808.     0.1937    0.2472
  44894.     0.92983    0.241(11)      8862.     0.1937    0.2404
  44907.     0.93011    0.237(10)      9249.     0.1937    0.2354
  44921.     0.93039    0.238(10)      9097.     0.1937    0.2317
  44934.     0.93067    0.228(10)      9679.     0.1938    0.2291
  44948.     0.93095    0.213(10)      10273.    0.1938    0.2269
  44961.     0.93123    0.240(11)      8648.     0.1938    0.2249
  44975.     0.93151    0.220(10)      9960.     0.1938    0.2230
  44988.     0.93179    0.192(9)       12299.    0.1939    0.2211
  45002.     0.93207    0.224(10)      9739.     0.1939    0.2192
  45015.     0.93235    0.223(10)      9874.     0.1939    0.2174
  45029.     0.93263    0.206(9)       11281.    0.1939    0.2158
  45042.     0.93291    0.210(10)      11062.    0.1940    0.2145
  45056.     0.93319    0.212(10)      10051.    0.1940    0.2134
  45069.     0.93347    0.212(10)      10011.    0.1940    0.2127
  45083.     0.93375    0.201(10)      10966.    0.1940    0.2122
  45096.     0.93403    0.216(10)      9971.     0.1941    0.2121
  45110.     0.93431    0.219(10)      9868.     0.1941    0.2123
  45123.     0.93459    0.217(10)      10346.    0.1941    0.2128
  45137.     0.93487    0.211(10)      11042.    0.1941    0.2138
  45151.     0.93515    0.213(10)      10649.    0.1942    0.2151
  45164.     0.93543    0.217(10)      10331.    0.1942    0.2171
  45178.     0.93571    0.214(10)      10222.    0.1942    0.2198
  45191.     0.93599    0.217(10)      10186.    0.1942    0.2233
  45205.     0.93627    0.217(10)      10379.    0.1942    0.2277
  45218.     0.93655    0.236(10)      9784.     0.1943    0.2332
  45232.     0.93683    0.247(10)      9184.     0.1943    0.2398
  45245.     0.93712    0.236(10)      9685.     0.1943    0.2475
  45259.     0.93740    0.245(10)      9485.     0.1943    0.2563
  45273.     0.93768    0.236(10)      9831.     0.1944    0.2659
  45286.     0.93796    0.277(11)      8013.     0.1944    0.2765
  45300.     0.93824    0.264(11)      8917.     0.1944    0.2881
  45313.     0.93852    0.279(11)      8329.     0.1944    0.3005
  45327.     0.93880    0.308(12)      7298.     0.1945    0.3135
  45341.     0.93909    0.329(12)      7374.     0.1945    0.3265
  45354.     0.93937    0.347(12)      6626.     0.1945    0.3387
  45368.     0.93965    0.363(12)      6411.     0.1945    0.3494
  45381.     0.93993    0.375(13)      6270.     0.1945    0.3582
  45395.     0.94021    0.410(13)      5707.     0.1946    0.3650
  45409.     0.94049    0.384(12)      6500.     0.1946    0.3697
  45422.     0.94078    0.388(13)      5991.     0.1946    0.3726
  45436.     0.94106    0.394(13)      5872.     0.1946    0.3742
  45449.     0.94134    0.399(13)      5884.     0.1947    0.3757
  45463.     0.94162    0.387(13)      6175.     0.1947    0.3787
  45477.     0.94191    0.385(13)      6180.     0.1947    0.3842
  45490.     0.94219    0.389(13)      6073.     0.1947    0.3926
  45504.     0.94247    0.382(13)      6336.     0.1947    0.4034
  45518.     0.94275    0.422(14)      5309.     0.1948    0.4150
  45531.     0.94304    0.431(14)      5312.     0.1948    0.4254
  45545.     0.94332    0.448(14)      5398.     0.1948    0.4334
  45559.     0.94360    0.454(14)      5444.     0.1948    0.4392
  45572.     0.94389    0.498(14)      4814.     0.1949    0.4438
  45586.     0.94417    0.493(14)      4787.     0.1949    0.4484
  45600.     0.94445    0.470(14)      5272.     0.1949    0.4536
  45613.     0.94474    0.495(15)      4730.     0.1949    0.4592
  45627.     0.94502    0.462(14)      5296.     0.1949    0.4637
  45641.     0.94530    0.438(13)      5576.     0.1950    0.4643
  45654.     0.94559    0.454(14)      5256.     0.1950    0.4587
  45668.     0.94587    0.441(13)      5567.     0.1950    0.4461
  45682.     0.94615    0.427(13)      5727.     0.1950    0.4281
  45696.     0.94644    0.431(14)      5326.     0.1950    0.4068
  45709.     0.94672    0.391(13)      6259.     0.1951    0.3845
  45723.     0.94701    0.376(13)      6174.     0.1951    0.3632
  45737.     0.94729    0.340(12)      6802.     0.1951    0.3442
  45750.     0.94758    0.318(12)      7419.     0.1951    0.3282
  45764.     0.94786    0.304(11)      7754.     0.1952    0.3157
  45778.     0.94814    0.294(11)      7973.     0.1952    0.3067
  45792.     0.94843    0.288(11)      7989.     0.1952    0.3009
  45805.     0.94871    0.286(11)      8136.     0.1952    0.2976
  45819.     0.94900    0.292(11)      7860.     0.1952    0.2953
  45833.     0.94928    0.283(11)      7976.     0.1953    0.2924
  45847.     0.94957    0.278(11)      8363.     0.1953    0.2876
  45860.     0.94985    0.265(11)      8974.     0.1953    0.2806
  45874.     0.95014    0.264(11)      8758.     0.1953    0.2720
  45888.     0.95042    0.249(11)      8955.     0.1953    0.2629
  45902.     0.95071    0.236(10)      9587.     0.1954    0.2546
  45915.     0.95099    0.249(10)      9071.     0.1954    0.2481
  45929.     0.95128    0.236(10)      9904.     0.1954    0.2446
  45943.     0.95156    0.239(10)      9673.     0.1954    0.2444
  45957.     0.95185    0.242(10)      9073.     0.1954    0.2474
  45970.     0.95213    0.245(10)      9218.     0.1955    0.2522
  45984.     0.95242    0.262(11)      8437.     0.1955    0.2564
  45998.     0.95271    0.260(11)      8607.     0.1955    0.2575
  46012.     0.95299    0.241(10)      9682.     0.1955    0.2548
  46026.     0.95328    0.247(10)      9216.     0.1955    0.2491
  46039.     0.95356    0.224(10)      10159.    0.1956    0.2423
  46053.     0.95385    0.238(10)      9613.     0.1956    0.2359
  46067.     0.95414    0.208(9)       11578.    0.1956    0.2309
  46081.     0.95442    0.218(10)      10649.    0.1956    0.2277
  46095.     0.95471    0.232(10)      9606.     0.1956    0.2261
  46109.     0.95500    0.234(10)      9759.     0.1956    0.2255
  46122.     0.95528    0.228(10)      9366.     0.1957    0.2255
  46136.     0.95557    0.231(10)      10082.    0.1957    0.2256
  46150.     0.95585    0.224(10)      9978.     0.1957    0.2255
  46164.     0.95614    0.223(10)      10368.    0.1957    0.2253
  46178.     0.95643    0.227(10)      10038.    0.1957    0.2251
  46192.     0.95672    0.226(10)      10240.    0.1958    0.2252
  46205.     0.95700    0.226(10)      9815.     0.1958    0.2254
  46219.     0.95729    0.231(10)      10067.    0.1958    0.2257
  46233.     0.95758    0.228(10)      9582.     0.1958    0.2259
  46247.     0.95786    0.227(10)      9980.     0.1958    0.2262
  46261.     0.95815    0.227(10)      10420.    0.1959    0.2266
  46275.     0.95844    0.221(10)      10468.    0.1959    0.2276
  46289.     0.95873    0.241(10)      9638.     0.1959    0.2299
  46303.     0.95901    0.238(10)      9798.     0.1959    0.2337
  46317.     0.95930    0.235(10)      9872.     0.1959    0.2392
  46330.     0.95959    0.222(10)      10774.    0.1959    0.2455
  46344.     0.95988    0.233(10)      10144.    0.1960    0.2511
  46358.     0.96017    0.256(10)      9146.     0.1960    0.2545
  46372.     0.96045    0.253(11)      8930.     0.1960    0.2548
  46386.     0.96074    0.250(11)      8949.     0.1960    0.2527
  46400.     0.96103    0.236(10)      9632.     0.1960    0.2497
  46414.     0.96132    0.229(10)      9828.     0.1961    0.2471
  46428.     0.96161    0.234(10)      9645.     0.1961    0.2460
  46442.     0.96190    0.248(11)      8649.     0.1961    0.2472
  46456.     0.96218    0.250(11)      8421.     0.1961    0.2511
  46470.     0.96247    0.248(10)      9191.     0.1961    0.2576
  46484.     0.96276    0.259(11)      8889.     0.1961    0.2658
  46497.     0.96305    0.279(11)      8575.     0.1962    0.2742
  46511.     0.96334    0.253(10)      9698.     0.1962    0.2804
  46525.     0.96363    0.284(11)      8371.     0.1962    0.2825
  46539.     0.96392    0.284(11)      8513.     0.1962    0.2793
  46553.     0.96421    0.245(10)      10014.    0.1962    0.2719
  46567.     0.96450    0.249(10)      9201.     0.1962    0.2620
  46581.     0.96479    0.259(11)      8234.     0.1963    0.2517
  46595.     0.96508    0.243(10)      9134.     0.1963    0.2426
  46609.     0.96536    0.237(10)      9492.     0.1963    0.2355
  46623.     0.96565    0.231(10)      9962.     0.1963    0.2306
  46637.     0.96594    0.226(10)      10127.    0.1963    0.2278
  46651.     0.96623    0.242(10)      9356.     0.1963    0.2267
  46665.     0.96652    0.236(10)      9402.     0.1964    0.2269
  46679.     0.96681    0.232(10)      9523.     0.1964    0.2278
  46693.     0.96710    0.226(10)      9785.     0.1964    0.2291
  46707.     0.96739    0.249(11)      8538.     0.1964    0.2307
  46721.     0.96768    0.230(10)      9780.     0.1964    0.2328
  46735.     0.96797    0.233(10)      10092.    0.1964    0.2359
  46749.     0.96827    0.258(11)      8858.     0.1965    0.2400
  46763.     0.96856    0.247(10)      9603.     0.1965    0.2452
  46777.     0.96885    0.266(11)      8395.     0.1965    0.2515
  46791.     0.96914    0.276(11)      8245.     0.1965    0.2588
  46805.     0.96943    0.277(11)      8843.     0.1965    0.2672
  46819.     0.96972    0.281(11)      8339.     0.1965    0.2769
  46833.     0.97001    0.282(11)      8395.     0.1966    0.2877
  46847.     0.97030    0.322(12)      6927.     0.1966    0.2988
  46862.     0.97059    0.328(12)      7121.     0.1966    0.3088
  46876.     0.97088    0.330(12)      7219.     0.1966    0.3162
  46890.     0.97117    0.318(11)      7576.     0.1966    0.3197
  46904.     0.97147    0.347(12)      6691.     0.1966    0.3186
  46918.     0.97176    0.317(12)      7289.     0.1967    0.3136
  46932.     0.97205    0.304(11)      7599.     0.1967    0.3059
  46946.     0.97234    0.299(11)      7919.     0.1967    0.2967
  46960.     0.97263    0.277(11)      8284.     0.1967    0.2873
  46974.     0.97292    0.294(11)      7782.     0.1967    0.2785
  46988.     0.97322    0.267(11)      8659.     0.1967    0.2712
  47002.     0.97351    0.252(11)      8927.     0.1968    0.2656
  47016.     0.97380    0.273(11)      8263.     0.1968    0.2623
  47030.     0.97409    0.269(11)      8492.     0.1968    0.2617
  47045.     0.97438    0.272(11)      8391.     0.1968    0.2645
  47059.     0.97468    0.273(11)      8284.     0.1968    0.2718
  47073.     0.97497    0.273(11)      8496.     0.1968    0.2842
  47087.     0.97526    0.293(11)      7770.     0.1969    0.3015
  47101.     0.97555    0.324(12)      7134.     0.1969    0.3216
  47115.     0.97585    0.311(12)      7556.     0.1969    0.3403
  47129.     0.97614    0.338(12)      7001.     0.1969    0.3520
  47143.     0.97643    0.354(12)      7024.     0.1969    0.3534
  47158.     0.97673    0.356(12)      6739.     0.1969    0.3449
  47172.     0.97702    0.336(12)      6920.     0.1970    0.3299
  47186.     0.97731    0.307(11)      7612.     0.1970    0.3115
  47200.     0.97761    0.297(11)      7776.     0.1970    0.2925
  47214.     0.97790    0.270(11)      8298.     0.1970    0.2750
  47228.     0.97819    0.271(11)      8340.     0.1970    0.2601
  47243.     0.97849    0.246(10)      9114.     0.1970    0.2485
  47257.     0.97878    0.220(10)      10032.    0.1970    0.2400
  47271.     0.97907    0.229(10)      9636.     0.1971    0.2345
  47285.     0.97937    0.218(10)      10144.    0.1971    0.2313
  47299.     0.97966    0.220(10)      10652.    0.1971    0.2298
  47313.     0.97995    0.226(10)      9745.     0.1971    0.2291
  47328.     0.98025    0.217(10)      10769.    0.1971    0.2284
  47342.     0.98054    0.225(10)      10312.    0.1971    0.2271
  47356.     0.98084    0.234(10)      9184.     0.1972    0.2254
  47370.     0.98113    0.235(10)      9149.     0.1972    0.2236
  47384.     0.98143    0.229(10)      10073.    0.1972    0.2221
  47399.     0.98172    0.232(10)      9667.     0.1972    0.2214
  47413.     0.98201    0.233(10)      9581.     0.1972    0.2216
  47427.     0.98231    0.222(10)      10137.    0.1972    0.2229
  47441.     0.98260    0.221(10)      10325.    0.1973    0.2255
  47456.     0.98290    0.212(10)      10366.    0.1973    0.2292
  47470.     0.98319    0.230(10)      10093.    0.1973    0.2339
  47484.     0.98349    0.234(10)      9947.     0.1973    0.2394
  47498.     0.98378    0.245(10)      9334.     0.1973    0.2451
  47513.     0.98408    0.242(10)      9503.     0.1973    0.2504
  47527.     0.98437    0.247(10)      9228.     0.1973    0.2544
  47541.     0.98467    0.252(11)      8580.     0.1974    0.2568
  47555.     0.98496    0.256(11)      8995.     0.1974    0.2573
  47570.     0.98526    0.242(10)      9189.     0.1974    0.2563
  47584.     0.98556    0.250(10)      9159.     0.1974    0.2543
  47598.     0.98585    0.251(11)      8940.     0.1974    0.2520
  47612.     0.98615    0.256(11)      8453.     0.1974    0.2500
  47627.     0.98644    0.245(10)      9202.     0.1975    0.2489
  47641.     0.98674    0.255(11)      8910.     0.1975    0.2488
  47655.     0.98704    0.266(11)      8420.     0.1975    0.2493
  47670.     0.98733    0.269(11)      8157.     0.1975    0.2494
  47684.     0.98763    0.235(10)      9736.     0.1975    0.2483
  47698.     0.98792    0.232(10)      10041.    0.1975    0.2457
  47713.     0.98822    0.235(10)      9788.     0.1976    0.2419
  47727.     0.98852    0.228(10)      10037.    0.1976    0.2378
  47741.     0.98881    0.225(10)      10373.    0.1976    0.2339
  47755.     0.98911    0.249(11)      8554.     0.1976    0.2308
  47770.     0.98941    0.232(10)      9451.     0.1976    0.2285
  47784.     0.98970    0.213(10)      10409.    0.1976    0.2270
  47798.     0.99000    0.236(10)      9301.     0.1977    0.2262
  47813.     0.99030    0.226(10)      9618.     0.1977    0.2259
  47827.     0.99059    0.230(10)      9578.     0.1977    0.2259
  47842.     0.99089    0.222(10)      10406.    0.1977    0.2258
  47856.     0.99119    0.222(10)      10066.    0.1977    0.2255
  47870.     0.99149    0.247(11)      8563.     0.1977    0.2253
  47885.     0.99178    0.226(10)      9845.     0.1978    0.2251
  47899.     0.99208    0.226(10)      9563.     0.1978    0.2252
  47913.     0.99238    0.235(10)      9954.     0.1978    0.2257
  47928.     0.99268    0.220(10)      10221.    0.1978    0.2266
  47942.     0.99298    0.213(10)      10691.    0.1978    0.2277
  47956.     0.99327    0.218(10)      9854.     0.1978    0.2289
  47971.     0.99357    0.250(11)      8431.     0.1979    0.2302
  47985.     0.99387    0.217(10)      10501.    0.1979    0.2317
  48000.     0.99417    0.239(10)      9203.     0.1979    0.2336
  48014.     0.99447    0.239(10)      9101.     0.1979    0.2360
  48028.     0.99476    0.212(10)      11039.    0.1979    0.2391
  48043.     0.99506    0.235(10)      9834.     0.1979    0.2426
  48057.     0.99536    0.222(10)      10229.    0.1980    0.2461
  48072.     0.99566    0.204(9)       11633.    0.1980    0.2491
  48086.     0.99596    0.237(10)      9517.     0.1980    0.2511
  48101.     0.99626    0.240(10)      9166.     0.1980    0.2525
  48115.     0.99656    0.243(10)      9374.     0.1980    0.2540
  48129.     0.99686    0.251(11)      8871.     0.1980    0.2566
  48144.     0.99715    0.246(11)      8888.     0.1981    0.2613
  48158.     0.99745    0.255(11)      8995.     0.1981    0.2686
  48173.     0.99775    0.282(11)      8306.     0.1981    0.2788
  48187.     0.99805    0.300(11)      7843.     0.1981    0.2917
  48202.     0.99835    0.304(11)      7964.     0.1981    0.3063
  48216.     0.99865    0.322(12)      7285.     0.1981    0.3209
  48231.     0.99895    0.340(12)      6723.     0.1982    0.3334
  48245.     0.99925    0.362(13)      6251.     0.1982    0.3417
  48259.     0.99955    0.345(12)      6823.     0.1982    0.3449
  48274.     0.99985    0.342(12)      6949.     0.1982    0.3428
  48288.     1.00015    0.359(12)      6438.     0.1982    0.3364
  48303.     1.00045    0.318(11)      7637.     0.1983    0.3271
  48317.     1.00075    0.309(11)      7640.     0.1983    0.3167
  48332.     1.00105    0.315(11)      7655.     0.1983    0.3064
  48346.     1.00135    0.296(11)      7609.     0.1983    0.2970
  48361.     1.00165    0.285(11)      8395.     0.1983    0.2892
  48375.     1.00195    0.282(11)      8014.     0.1983    0.2838
  48390.     1.00225    0.285(11)      7943.     0.1984    0.2811
  48404.     1.00255    0.270(11)      8331.     0.1984    0.2805
  48419.     1.00285    0.267(11)      8622.     0.1984    0.2800
  48433.     1.00316    0.257(11)      8879.     0.1984    0.2772
  48448.     1.00346    0.256(11)      8998.     0.1984    0.2713
  48463.     1.00376    0.240(10)      9261.     0.1985    0.2634
  48477.     1.00406    0.245(11)      8858.     0.1985    0.2551
  48492.     1.00436    0.226(10)      9857.     0.1985    0.2474
  48506.     1.00466    0.229(10)      9880.     0.1985    0.2408
  48521.     1.00496    0.229(10)      10111.    0.1985    0.2358
  48535.     1.00526    0.238(11)      9048.     0.1985    0.2320
  48550.     1.00557    0.217(10)      10402.    0.1986    0.2291
  48564.     1.00587    0.221(10)      9864.     0.1986    0.2268
  48579.     1.00617    0.221(10)      10200.    0.1986    0.2244
  48594.     1.00647    0.214(10)      10533.    0.1986    0.2217
  48608.     1.00677    0.232(11)      8779.     0.1986    0.2187
  48623.     1.00708    0.227(10)      9256.     0.1987    0.2158
  48637.     1.00738    0.242(11)      8453.     0.1987    0.2131
  48652.     1.00768    0.229(10)      9441.     0.1987    0.2109
  48667.     1.00798    0.234(10)      9629.     0.1987    0.2091
  48681.     1.00828    0.213(10)      10172.    0.1987    0.2079
  48696.     1.00859    0.214(10)      9960.     0.1988    0.2070
  48710.     1.00889    0.234(10)      9477.     0.1988    0.2064
  48725.     1.00919    0.215(10)      10059.    0.1988    0.2060
  48740.     1.00950    0.211(10)      9921.     0.1988    0.2058
  48754.     1.00980    0.211(10)      10014.    0.1988    0.2057
  48769.     1.01010    0.224(10)      9625.     0.1989    0.2058
  48783.     1.01040    0.206(10)      10633.    0.1989    0.2060
  48798.     1.01071    0.211(10)      10237.    0.1989    0.2064
  48813.     1.01101    0.212(10)      10304.    0.1989    0.2068
  48827.     1.01131    0.207(10)      10285.    0.1990    0.2074
  48842.     1.01162    0.196(10)      11012.    0.1990    0.2082
  48857.     1.01192    0.210(10)      10405.    0.1990    0.2092
  48871.     1.01222    0.214(10)      10182.    0.1990    0.2104
  48886.     1.01253    0.202(9)       11311.    0.1990    0.2117
  48901.     1.01283    0.218(10)      9467.     0.1991    0.2131
  48915.     1.01314    0.213(10)      10063.    0.1991    0.2145
  48930.     1.01344    0.217(10)      10193.    0.1991    0.2160
  48945.     1.01374    0.225(10)      9793.     0.1991    0.2174
  48959.     1.01405    0.215(10)      10319.    0.1992    0.2189
  48974.     1.01435    0.223(10)      9822.     0.1992    0.2205
  48989.     1.01466    0.237(11)      8781.     0.1992    0.2224
  49003.     1.01496    0.233(10)      9305.     0.1992    0.2246
  49018.     1.01527    0.234(10)      9203.     0.1992    0.2273
  49033.     1.01557    0.247(11)      8922.     0.1993    0.2305
  49048.     1.01587    0.225(10)      9543.     0.1993    0.2341
  49062.     1.01618    0.225(10)      9917.     0.1993    0.2379
  49077.     1.01648    0.256(11)      8219.     0.1993    0.2419
  49092.     1.01679    0.257(11)      8094.     0.1994    0.2457
  49106.     1.01709    0.265(11)      8102.     0.1994    0.2489
  49121.     1.01740    0.271(11)      8106.     0.1994    0.2514
  49136.     1.01770    0.270(11)      8357.     0.1994    0.2526
  49151.     1.01801    0.275(11)      8197.     0.1995    0.2523
  49165.     1.01832    0.248(11)      8721.     0.1995    0.2503
  49180.     1.01862    0.248(11)      9023.     0.1995    0.2468
  49195.     1.01893    0.241(10)      9156.     0.1995    0.2424
  49210.     1.01923    0.247(11)      8657.     0.1996    0.2377
  49224.     1.01954    0.247(11)      8760.     0.1996    0.2333
  49239.     1.01984    0.243(10)      9141.     0.1996    0.2295
  49254.     1.02015    0.222(10)      9999.     0.1996    0.2265
  49269.     1.02046    0.232(10)      9327.     0.1997    0.2245
  49283.     1.02076    0.218(10)      10093.    0.1997    0.2233
  49298.     1.02107    0.227(10)      9679.     0.1997    0.2226
  49313.     1.02138    0.239(11)      8802.     0.1997    0.2222
  49328.     1.02168    0.224(10)      9404.     0.1998    0.2217
  49343.     1.02199    0.249(11)      8551.     0.1998    0.2209
  49357.     1.02229    0.221(10)      9843.     0.1998    0.2197
  49372.     1.02260    0.220(10)      9702.     0.1998    0.2183
  49387.     1.02291    0.209(10)      10804.    0.1999    0.2166
  49402.     1.02322    0.216(10)      9533.     0.1999    0.2150
  49417.     1.02352    0.217(10)      9413.     0.1999    0.2135
  49432.     1.02383    0.215(10)      9758.     0.1999    0.2122
  49446.     1.02414    0.208(10)      10793.    0.2000    0.2113
  49461.     1.02444    0.208(10)      10175.    0.2000    0.2106
  49476.     1.02475    0.210(10)      9953.     0.2000    0.2102
  49491.     1.02506    0.195(9)       11282.    0.2000    0.2101
  49506.     1.02537    0.225(11)      8804.     0.2001    0.2102
  49521.     1.02567    0.217(10)      9436.     0.2001    0.2103
  49535.     1.02598    0.229(11)      9051.     0.2001    0.2104
  49550.     1.02629    0.210(10)      9939.     0.2002    0.2105
  49565.     1.02660    0.214(10)      9896.     0.2002    0.2103
  49580.     1.02691    0.222(10)      9264.     0.2002    0.2101
  49595.     1.02721    0.227(11)      9043.     0.2002    0.2098
  49610.     1.02752    0.194(10)      10602.    0.2003    0.2095
  49625.     1.02783    0.207(10)      10184.    0.2003    0.2092
  49640.     1.02814    0.218(10)      9384.     0.2003    0.2091
  49654.     1.02845    0.214(10)      9636.     0.2004    0.2092
  49669.     1.02876    0.206(10)      10532.    0.2004    0.2096
  49684.     1.02906    0.211(10)      9946.     0.2004    0.2104
  49699.     1.02937    0.224(11)      8689.     0.2004    0.2119
  49714.     1.02968    0.223(10)      9273.     0.2005    0.2141
  49729.     1.02999    0.218(10)      9483.     0.2005    0.2172
  49744.     1.03030    0.212(10)      10025.    0.2005    0.2215
  49759.     1.03061    0.227(10)      9462.     0.2006    0.2268
  49774.     1.03092    0.236(11)      8802.     0.2006    0.2331
  49789.     1.03123    0.243(11)      8335.     0.2006    0.2397
  49804.     1.03154    0.255(11)      8088.     0.2007    0.2460
  49819.     1.03185    0.240(10)      9128.     0.2007    0.2512
  49833.     1.03216    0.247(11)      8603.     0.2007    0.2549
  49848.     1.03247    0.260(11)      8450.     0.2008    0.2573
  49863.     1.03278    0.257(11)      8388.     0.2008    0.2588
  49878.     1.03309    0.257(11)      8396.     0.2008    0.2596
  49893.     1.03340    0.266(11)      8199.     0.2009    0.2594
  49908.     1.03371    0.259(11)      8340.     0.2009    0.2584
  49923.     1.03402    0.267(11)      8004.     0.2009    0.2563
  49938.     1.03433    0.256(11)      8356.     0.2009    0.2534
  49953.     1.03464    0.273(11)      7681.     0.2010    0.2499
  49968.     1.03495    0.269(11)      7884.     0.2010    0.2461
  49983.     1.03526    0.251(11)      8549.     0.2010    0.2424
  49998.     1.03557    0.266(11)      7934.     0.2011    0.2389
  50013.     1.03588    0.261(11)      8026.     0.2011    0.2359
  50028.     1.03619    0.244(11)      8851.     0.2011    0.2335
  50043.     1.03650    0.258(11)      8177.     0.2012    0.2315
  50058.     1.03681    0.240(11)      9068.     0.2012    0.2299
  50073.     1.03712    0.232(11)      9062.     0.2012    0.2283
  50088.     1.03743    0.227(10)      9686.     0.2013    0.2267
  50103.     1.03774    0.225(10)      9301.     0.2013    0.2250
  50118.     1.03806    0.228(10)      9103.     0.2014    0.2233
  50133.     1.03837    0.243(11)      8017.     0.2014    0.2218
  50148.     1.03868    0.218(10)      9902.     0.2014    0.2208
  50163.     1.03899    0.225(10)      9364.     0.2015    0.2202
  50178.     1.03930    0.221(10)      9519.     0.2015    0.2204
  50194.     1.03961    0.254(11)      7771.     0.2015    0.2213
  50209.     1.03993    0.230(11)      8896.     0.2016    0.2228
  50224.     1.04024    0.211(10)      10182.    0.2016    0.2245
  50239.     1.04055    0.227(11)      8976.     0.2016    0.2262
  50254.     1.04086    0.233(11)      8999.     0.2017    0.2272
  50269.     1.04117    0.233(11)      9050.     0.2017    0.2272
  50284.     1.04149    0.226(10)      9268.     0.2017    0.2262
  50299.     1.04180    0.236(11)      8816.     0.2018    0.2245
  50314.     1.04211    0.230(11)      8994.     0.2018    0.2224
  50329.     1.04242    0.214(10)      9730.     0.2019    0.2202
  50344.     1.04274    0.217(10)      9279.     0.2019    0.2181
  50359.     1.04305    0.220(10)      9290.     0.2019    0.2162
  50375.     1.04336    0.213(10)      9831.     0.2020    0.2145
  50390.     1.04368    0.223(10)      9494.     0.2020    0.2128
  50405.     1.04399    0.220(10)      9136.     0.2021    0.2113
  50420.     1.04430    0.212(10)      9679.     0.2021    0.2101
  50435.     1.04462    0.215(10)      9372.     0.2021    0.2091
  50450.     1.04493    0.199(10)      10718.    0.2022    0.2083
  50465.     1.04524    0.213(10)      9513.     0.2022    0.2078
  50480.     1.04556    0.203(10)      10830.    0.2022    0.2074
  50496.     1.04587    0.215(10)      9913.     0.2023    0.2072
  50511.     1.04618    0.211(10)      9925.     0.2023    0.2072
  50526.     1.04650    0.206(10)      10298.    0.2024    0.2072
  50541.     1.04681    0.207(10)      10162.    0.2024    0.2073
  50556.     1.04713    0.200(10)      10657.    0.2025    0.2075
  50571.     1.04744    0.224(11)      8939.     0.2025    0.2077
  50587.     1.04775    0.220(10)      9585.     0.2025    0.2081
  50602.     1.04807    0.204(10)      10226.    0.2026    0.2086
  50617.     1.04838    0.212(10)      9823.     0.2026    0.2092
  50632.     1.04870    0.200(10)      9931.     0.2027    0.2100
  50647.     1.04901    0.205(10)      9831.     0.2027    0.2111
  50662.     1.04933    0.217(10)      9632.     0.2027    0.2124
  50678.     1.04964    0.225(11)      9070.     0.2028    0.2142
  50693.     1.04996    0.225(10)      9364.     0.2028    0.2164
  50708.     1.05027    0.224(10)      9624.     0.2029    0.2191
  50723.     1.05059    0.217(10)      10041.    0.2029    0.2222
  50738.     1.05090    0.239(11)      8729.     0.2030    0.2256
  50754.     1.05122    0.225(10)      9147.     0.2030    0.2291
  50769.     1.05153    0.214(10)      9985.     0.2030    0.2324
  50784.     1.05185    0.236(10)      9208.     0.2031    0.2350
  50799.     1.05216    0.239(10)      9100.     0.2031    0.2367
  50815.     1.05248    0.235(10)      9403.     0.2032    0.2374
  50830.     1.05280    0.224(10)      9195.     0.2032    0.2375
  50845.     1.05311    0.224(10)      9266.     0.2033    0.2371
  50860.     1.05343    0.224(10)      9632.     0.2033    0.2364
  50876.     1.05374    0.234(11)      9004.     0.2034    0.2351
  50891.     1.05406    0.242(11)      8125.     0.2034    0.2331
  50906.     1.05438    0.235(11)      8847.     0.2034    0.2303
  50921.     1.05469    0.229(10)      9186.     0.2035    0.2270
  50937.     1.05501    0.226(10)      9087.     0.2035    0.2237
  50952.     1.05533    0.237(11)      8388.     0.2036    0.2208
  50967.     1.05564    0.218(10)      9271.     0.2036    0.2185
  50983.     1.05596    0.219(10)      9138.     0.2037    0.2168
  50998.     1.05628    0.221(10)      9291.     0.2037    0.2158
  51013.     1.05659    0.222(10)      9380.     0.2038    0.2154
  51028.     1.05691    0.236(11)      8524.     0.2038    0.2154
  51044.     1.05723    0.227(11)      8976.     0.2039    0.2160
  51059.     1.05754    0.230(11)      8592.     0.2039    0.2169
  51074.     1.05786    0.221(10)      9435.     0.2040    0.2183
  51090.     1.05818    0.232(11)      9005.     0.2040    0.2202
  51105.     1.05850    0.216(10)      9798.     0.2041    0.2229
  51120.     1.05881    0.234(11)      8852.     0.2041    0.2264
  51136.     1.05913    0.229(10)      9584.     0.2042    0.2310
  51151.     1.05945    0.233(11)      8819.     0.2042    0.2368
  51166.     1.05977    0.240(11)      8879.     0.2043    0.2439
  51182.     1.06009    0.245(11)      8961.     0.2043    0.2522
  51197.     1.06040    0.260(11)      8080.     0.2044    0.2615
  51212.     1.06072    0.260(11)      8488.     0.2044    0.2712
  51228.     1.06104    0.281(11)      7783.     0.2045    0.2805
  51243.     1.06136    0.274(11)      8336.     0.2045    0.2884
  51259.     1.06168    0.285(11)      7675.     0.2046    0.2938
  51274.     1.06199    0.297(12)      7104.     0.2046    0.2959
  51289.     1.06231    0.301(12)      7074.     0.2047    0.2944
  51305.     1.06263    0.298(12)      7146.     0.2047    0.2899
  51320.     1.06295    0.288(12)      7547.     0.2048    0.2831
  51336.     1.06327    0.270(11)      8219.     0.2048    0.2750
  51351.     1.06359    0.275(11)      7675.     0.2049    0.2666
  51366.     1.06391    0.264(11)      8254.     0.2049    0.2585
  51382.     1.06423    0.253(11)      8731.     0.2050    0.2514
  51397.     1.06455    0.246(11)      8554.     0.2050    0.2455
  51413.     1.06487    0.253(11)      8452.     0.2051    0.2410
  51428.     1.06519    0.247(11)      8203.     0.2051    0.2379
  51443.     1.06551    0.232(11)      9046.     0.2052    0.2364
  51459.     1.06582    0.224(10)      9499.     0.2052    0.2364
  51474.     1.06614    0.233(10)      9120.     0.2053    0.2379
  51490.     1.06646    0.246(11)      8382.     0.2053    0.2405
  51505.     1.06678    0.235(10)      9212.     0.2054    0.2436
  51521.     1.06710    0.236(11)      8883.     0.2054    0.2465
  51536.     1.06742    0.238(11)      8974.     0.2055    0.2483
  51552.     1.06775    0.236(11)      8919.     0.2056    0.2485
  51567.     1.06807    0.235(11)      9004.     0.2056    0.2473
  51582.     1.06839    0.237(11)      8665.     0.2057    0.2452
  51598.     1.06871    0.258(11)      7883.     0.2057    0.2427
  51613.     1.06903    0.248(11)      8388.     0.2058    0.2405
  51629.     1.06935    0.254(11)      8117.     0.2058    0.2386
  51644.     1.06967    0.259(11)      7820.     0.2059    0.2374
  51660.     1.06999    0.246(11)      8552.     0.2059    0.2372
  51675.     1.07031    0.236(10)      9186.     0.2060    0.2384
  51691.     1.07063    0.244(11)      8772.     0.2061    0.2415
  51706.     1.07095    0.228(10)      9675.     0.2061    0.2463
  51722.     1.07127    0.254(11)      8133.     0.2062    0.2521
  51737.     1.07160    0.247(11)      8598.     0.2062    0.2572
  51753.     1.07192    0.268(11)      7940.     0.2063    0.2598
  51768.     1.07224    0.243(11)      8800.     0.2063    0.2592
  51784.     1.07256    0.259(11)      8077.     0.2064    0.2559
  51800.     1.07288    0.253(11)      7944.     0.2065    0.2511
  51815.     1.07320    0.249(11)      8590.     0.2065    0.2457
  51831.     1.07353    0.244(11)      8473.     0.2066    0.2404
  51846.     1.07385    0.218(10)      10071.    0.2066    0.2356
  51862.     1.07417    0.234(11)      8657.     0.2067    0.2317
  51877.     1.07449    0.221(10)      9396.     0.2067    0.2287
  51893.     1.07482    0.232(11)      8448.     0.2068    0.2268
  51908.     1.07514    0.210(10)      10333.    0.2069    0.2259
  51924.     1.07546    0.217(10)      9470.     0.2069    0.2257
  51940.     1.07578    0.222(10)      9184.     0.2070    0.2262
  51955.     1.07611    0.240(11)      8517.     0.2070    0.2270
  51971.     1.07643    0.241(11)      8189.     0.2071    0.2281
  51986.     1.07675    0.235(11)      8795.     0.2072    0.2292
  52002.     1.07707    0.252(11)      7996.     0.2072    0.2303
  52018.     1.07740    0.217(10)      9871.     0.2073    0.2314
  52033.     1.07772    0.223(10)      9422.     0.2073    0.2325
  52049.     1.07804    0.234(11)      8970.     0.2074    0.2334
  52064.     1.07837    0.233(10)      9336.     0.2075    0.2338
  52080.     1.07869    0.230(10)      9147.     0.2075    0.2332
  52096.     1.07902    0.214(10)      9977.     0.2076    0.2317
  52111.     1.07934    0.221(10)      9403.     0.2076    0.2297
  52127.     1.07966    0.223(10)      9130.     0.2077    0.2275
  52143.     1.07999    0.221(10)      9110.     0.2078    0.2256
  52158.     1.08031    0.224(10)      9603.     0.2078    0.2240
  52174.     1.08063    0.234(11)      8923.     0.2079    0.2229
  52189.     1.08096    0.208(10)      9775.     0.2080    0.2222
  52205.     1.08128    0.239(11)      8626.     0.2080    0.2217
  52221.     1.08161    0.234(11)      8716.     0.2081    0.2217
  52236.     1.08193    0.214(10)      10104.    0.2081    0.2220
  52252.     1.08226    0.208(10)      10591.    0.2082    0.2227
  52268.     1.08258    0.223(10)      9424.     0.2083    0.2239
  52283.     1.08291    0.231(11)      8969.     0.2083    0.2258
  52299.     1.08323    0.236(11)      8589.     0.2084    0.2283
  52315.     1.08356    0.236(11)      8618.     0.2085    0.2316
  52331.     1.08388    0.222(11)      8942.     0.2085    0.2357
  52346.     1.08421    0.242(11)      8871.     0.2086    0.2406
  52362.     1.08453    0.236(10)      9230.     0.2087    0.2461
  52378.     1.08486    0.264(11)      8050.     0.2087    0.2525
  52393.     1.08518    0.270(11)      7756.     0.2088    0.2600
  52409.     1.08551    0.267(11)      8237.     0.2089    0.2689
  52425.     1.08583    0.303(12)      6943.     0.2089    0.2793
  52441.     1.08616    0.286(11)      7613.     0.2090    0.2906
  52456.     1.08649    0.308(12)      6793.     0.2090    0.3019
  52472.     1.08681    0.300(12)      7125.     0.2091    0.3118
  52488.     1.08714    0.323(12)      6587.     0.2092    0.3189
  52503.     1.08746    0.306(12)      7097.     0.2092    0.3230
  52519.     1.08779    0.311(12)      6906.     0.2093    0.3246
  52535.     1.08812    0.306(12)      6903.     0.2094    0.3252
  52551.     1.08844    0.304(12)      7147.     0.2094    0.3262
  52567.     1.08877    0.309(12)      6836.     0.2095    0.3283
  52582.     1.08910    0.307(12)      7120.     0.2096    0.3311
  52598.     1.08942    0.305(12)      6949.     0.2096    0.3338
  52614.     1.08975    0.313(12)      6987.     0.2097    0.3357
  52630.     1.09008    0.306(12)      7265.     0.2098    0.3360
  52645.     1.09040    0.332(12)      6444.     0.2098    0.3343
  52661.     1.09073    0.322(12)      6861.     0.2099    0.3306
  52677.     1.09106    0.324(12)      6778.     0.2100    0.3255
  52693.     1.09139    0.356(13)      5839.     0.2101    0.3197
  52709.     1.09171    0.341(13)      6214.     0.2101    0.3142
  52724.     1.09204    0.325(12)      6705.     0.2102    0.3096
  52740.     1.09237    0.315(12)      7125.     0.2103    0.3064
  52756.     1.09270    0.290(11)      7758.     0.2103    0.3048
  52772.     1.09302    0.341(13)      6058.     0.2104    0.3040
  52788.     1.09335    0.315(12)      6826.     0.2105    0.3026
  52804.     1.09368    0.300(12)      7252.     0.2105    0.2992
  52819.     1.09401    0.304(12)      6860.     0.2106    0.2935
  52835.     1.09434    0.293(12)      7392.     0.2107    0.2867
  52851.     1.09466    0.273(11)      8188.     0.2107    0.2805
  52867.     1.09499    0.288(12)      7513.     0.2108    0.2769
  52883.     1.09532    0.282(12)      7481.     0.2109    0.2773
  52899.     1.09565    0.294(12)      7147.     0.2109    0.2822
  52915.     1.09598    0.289(12)      7327.     0.2110    0.2907
  52930.     1.09631    0.312(12)      6696.     0.2111    0.2998
  52946.     1.09664    0.307(12)      7216.     0.2112    0.3058
  52962.     1.09697    0.302(12)      6994.     0.2112    0.3064
  52978.     1.09730    0.293(12)      7279.     0.2113    0.3022
  52994.     1.09762    0.285(12)      7340.     0.2114    0.2955
  53010.     1.09795    0.283(12)      7282.     0.2114    0.2889
  53026.     1.09828    0.305(12)      6775.     0.2115    0.2836
  53042.     1.09861    0.282(12)      7491.     0.2116    0.2801
  53058.     1.09894    0.287(12)      7039.     0.2117    0.2779
  53074.     1.09927    0.264(11)      8073.     0.2117    0.2761
  53089.     1.09960    0.288(12)      6938.     0.2118    0.2743
  53105.     1.09993    0.281(12)      7164.     0.2119    0.2723
  53121.     1.10026    0.270(11)      7927.     0.2119    0.2701
  53137.     1.10059    0.262(11)      7949.     0.2120    0.2680
  53153.     1.10092    0.272(11)      7783.     0.2121    0.2663
  53169.     1.10125    0.302(12)      6922.     0.2122    0.2650
  53185.     1.10158    0.273(12)      7540.     0.2122    0.2644
  53201.     1.10191    0.261(11)      7777.     0.2123    0.2646
  53217.     1.10224    0.272(11)      7641.     0.2124    0.2656
  53233.     1.10257    0.279(12)      7188.     0.2124    0.2669
  53249.     1.10291    0.259(11)      7800.     0.2125    0.2672
  53265.     1.10324    0.259(11)      7803.     0.2126    0.2657
  53281.     1.10357    0.264(11)      7772.     0.2127    0.2619
  53297.     1.10390    0.259(11)      7781.     0.2127    0.2564
  53313.     1.10423    0.231(11)      8716.     0.2128    0.2501
  53329.     1.10456    0.246(11)      8186.     0.2129    0.2438
  53345.     1.10489    0.242(11)      8143.     0.2130    0.2382
  53361.     1.10522    0.233(11)      8461.     0.2130    0.2335
  53377.     1.10556    0.221(10)      9291.     0.2131    0.2298
  53393.     1.10589    0.236(11)      8227.     0.2132    0.2271
  53409.     1.10622    0.206(10)      9503.     0.2132    0.2251
  53425.     1.10655    0.250(12)      7459.     0.2133    0.2237
  53441.     1.10688    0.221(10)      9206.     0.2134    0.2227
  53457.     1.10722    0.203(10)      10166.    0.2135    0.2221
  53473.     1.10755    0.220(11)      9069.     0.2135    0.2217
  53489.     1.10788    0.199(10)      10421.    0.2136    0.2214
  53505.     1.10821    0.220(11)      8627.     0.2137    0.2213
  53521.     1.10854    0.224(11)      8641.     0.2138    0.2213
  53537.     1.10888    0.230(11)      8634.     0.2138    0.2214
  53553.     1.10921    0.236(11)      8559.     0.2139    0.2216
  53569.     1.10954    0.231(11)      8270.     0.2140    0.2220
  53585.     1.10988    0.232(11)      8340.     0.2141    0.2224
  53601.     1.11021    0.220(11)      8988.     0.2141    0.2230
  53618.     1.11054    0.230(11)      8667.     0.2142    0.2239
  53634.     1.11087    0.237(11)      8340.     0.2143    0.2252
  53650.     1.11121    0.233(11)      8545.     0.2144    0.2272
  53666.     1.11154    0.241(11)      8090.     0.2144    0.2299
  53682.     1.11188    0.242(11)      7878.     0.2145    0.2337
  53698.     1.11221    0.248(11)      7998.     0.2146    0.2389
  53714.     1.11254    0.242(11)      8626.     0.2147    0.2455
  53730.     1.11288    0.255(11)      7585.     0.2147    0.2538
  53746.     1.11321    0.299(13)      6365.     0.2148    0.2635
  53762.     1.11354    0.262(12)      7558.     0.2149    0.2743
  53779.     1.11388    0.284(12)      6840.     0.2150    0.2852
  53795.     1.11421    0.285(12)      6917.     0.2150    0.2952
  53811.     1.11455    0.300(12)      6801.     0.2151    0.3031
  53827.     1.11488    0.303(12)      6768.     0.2152    0.3075
  53843.     1.11522    0.313(12)      6505.     0.2153    0.3071
  53859.     1.11555    0.329(13)      6068.     0.2153    0.3021
  53875.     1.11588    0.314(13)      6361.     0.2154    0.2943
  53892.     1.11622    0.289(12)      6904.     0.2155    0.2863
  53908.     1.11655    0.269(12)      7307.     0.2156    0.2799
  53924.     1.11689    0.266(12)      7199.     0.2156    0.2757
  53940.     1.11722    0.276(12)      6990.     0.2157    0.2733
  53956.     1.11756    0.267(11)      7628.     0.2158    0.2719
  53973.     1.11790    0.269(12)      7315.     0.2159    0.2709
  53989.     1.11823    0.271(12)      7195.     0.2159    0.2699
  54005.     1.11857    0.256(11)      7688.     0.2160    0.2686
  54021.     1.11890    0.273(12)      6997.     0.2161    0.2668
  54037.     1.11924    0.267(12)      7339.     0.2162    0.2644
  54054.     1.11957    0.245(11)      8229.     0.2162    0.2618
  54070.     1.11991    0.265(12)      7313.     0.2163    0.2592
  54086.     1.12025    0.263(12)      7415.     0.2164    0.2570
  54102.     1.12058    0.249(11)      7919.     0.2165    0.2553
  54118.     1.12092    0.252(11)      8110.     0.2165    0.2544
  54135.     1.12125    0.257(11)      7654.     0.2166    0.2543
  54151.     1.12159    0.247(11)      8164.     0.2167    0.2551
  54167.     1.12193    0.251(11)      8255.     0.2168    0.2564
  54183.     1.12226    0.258(11)      7719.     0.2168    0.2582
  54200.     1.12260    0.273(12)      7347.     0.2169    0.2602
  54216.     1.12294    0.262(12)      7463.     0.2170    0.2624
  54232.     1.12327    0.270(11)      7615.     0.2171    0.2649
  54248.     1.12361    0.246(11)      8310.     0.2171    0.2681
  54265.     1.12395    0.285(12)      7020.     0.2172    0.2729
  54281.     1.12429    0.299(12)      6493.     0.2173    0.2801
  54297.     1.12462    0.274(11)      7676.     0.2174    0.2903
  54314.     1.12496    0.297(12)      6764.     0.2174    0.3034
  54330.     1.12530    0.311(12)      6706.     0.2175    0.3181
  54346.     1.12564    0.319(13)      6347.     0.2176    0.3319
  54362.     1.12597    0.331(13)      6261.     0.2177    0.3414
  54379.     1.12631    0.356(13)      5758.     0.2178    0.3436
  54395.     1.12665    0.358(13)      5789.     0.2178    0.3382
  54411.     1.12699    0.340(13)      5784.     0.2179    0.3268
  54428.     1.12732    0.326(13)      6142.     0.2180    0.3122
  54444.     1.12766    0.317(13)      6245.     0.2181    0.2968
  54460.     1.12800    0.275(11)      7583.     0.2181    0.2823
  54477.     1.12834    0.242(11)      8281.     0.2182    0.2699
  54493.     1.12868    0.255(11)      7656.     0.2183    0.2597
  54509.     1.12902    0.256(11)      7740.     0.2184    0.2517
  54526.     1.12936    0.253(12)      7483.     0.2184    0.2458
  54542.     1.12969    0.240(11)      7984.     0.2185    0.2414
  54559.     1.13003    0.237(11)      8293.     0.2186    0.2382
  54575.     1.13037    0.243(11)      8189.     0.2187    0.2360
  54591.     1.13071    0.215(10)      9235.     0.2187    0.2345
  54608.     1.13105    0.235(11)      8110.     0.2188    0.2338
  54624.     1.13139    0.231(11)      8593.     0.2189    0.2336
  54640.     1.13173    0.224(11)      8525.     0.2190    0.2340
  54657.     1.13207    0.234(11)      8089.     0.2190    0.2350
  54673.     1.13241    0.222(11)      8447.     0.2191    0.2366
  54690.     1.13275    0.224(11)      8265.     0.2192    0.2389
  54706.     1.13309    0.217(11)      8997.     0.2193    0.2420
  54722.     1.13343    0.225(11)      9047.     0.2193    0.2462
  54739.     1.13377    0.244(11)      8193.     0.2194    0.2516
  54755.     1.13411    0.262(12)      7404.     0.2195    0.2582
  54772.     1.13445    0.271(12)      7266.     0.2196    0.2656
  54788.     1.13479    0.297(12)      6622.     0.2196    0.2731
  54805.     1.13513    0.278(12)      7057.     0.2197    0.2796
  54821.     1.13547    0.268(12)      7468.     0.2198    0.2841
  54837.     1.13581    0.260(11)      7748.     0.2199    0.2855
  54854.     1.13615    0.269(12)      7194.     0.2199    0.2840
  54870.     1.13649    0.256(11)      7802.     0.2200    0.2804
  54887.     1.13683    0.267(12)      7432.     0.2201    0.2755
  54903.     1.13717    0.270(12)      7498.     0.2202    0.2703
  54920.     1.13752    0.250(11)      8422.     0.2202    0.2654
  54936.     1.13786    0.265(12)      7503.     0.2203    0.2612
  54953.     1.13820    0.248(12)      7550.     0.2204    0.2577
  54969.     1.13854    0.255(12)      7474.     0.2204    0.2547
  54986.     1.13888    0.244(11)      7991.     0.2205    0.2519
  55002.     1.13922    0.236(11)      8351.     0.2206    0.2492
  55019.     1.13957    0.247(11)      7581.     0.2207    0.2465
  55035.     1.13991    0.228(11)      8299.     0.2207    0.2440
  55052.     1.14025    0.243(12)      7472.     0.2208    0.2416
  55068.     1.14059    0.218(11)      8714.     0.2209    0.2396
  55085.     1.14093    0.232(11)      8412.     0.2210    0.2379
  55101.     1.14128    0.242(11)      7828.     0.2210    0.2365
  55118.     1.14162    0.232(11)      8418.     0.2211    0.2356
  55134.     1.14196    0.217(10)      9286.     0.2212    0.2351
  55151.     1.14230    0.230(11)      8524.     0.2213    0.2349
  55167.     1.14265    0.224(11)      8582.     0.2213    0.2352
  55184.     1.14299    0.206(10)      9547.     0.2214    0.2359
  55200.     1.14333    0.225(11)      8315.     0.2215    0.2371
  55217.     1.14367    0.235(11)      7878.     0.2215    0.2389
  55234.     1.14402    0.233(11)      8210.     0.2216    0.2412
  55250.     1.14436    0.243(11)      7583.     0.2217    0.2441
  55267.     1.14470    0.242(11)      7784.     0.2218    0.2477
  55283.     1.14505    0.230(11)      8173.     0.2218    0.2518
  55300.     1.14539    0.242(11)      7913.     0.2219    0.2564
  55317.     1.14574    0.235(11)      8604.     0.2220    0.2613
  55333.     1.14608    0.237(11)      8569.     0.2220    0.2661
  55350.     1.14642    0.259(11)      7593.     0.2221    0.2707
  55366.     1.14677    0.272(12)      7292.     0.2222    0.2750
  55383.     1.14711    0.280(12)      6816.     0.2223    0.2791
  55400.     1.14746    0.280(12)      7210.     0.2223    0.2835
  55416.     1.14780    0.269(12)      7410.     0.2224    0.2888
  55433.     1.14814    0.277(12)      7068.     0.2225    0.2957
  55449.     1.14849    0.297(12)      6781.     0.2225    0.3043
  55466.     1.14883    0.298(12)      6657.     0.2226    0.3139
  55483.     1.14918    0.318(13)      6375.     0.2227    0.3233
  55499.     1.14952    0.331(13)      5902.     0.2227    0.3306
  55516.     1.14987    0.313(13)      6390.     0.2228    0.3354
  55533.     1.15021    0.328(13)      5981.     0.2229    0.3385
  55549.     1.15056    0.317(12)      6550.     0.2230    0.3415
  55566.     1.15090    0.345(13)      5609.     0.2230    0.3460
  55583.     1.15125    0.330(13)      6082.     0.2231    0.3526
  55599.     1.15159    0.328(12)      6634.     0.2232    0.3611
  55616.     1.15194    0.352(13)      5764.     0.2232    0.3701
  55633.     1.15228    0.393(14)      5067.     0.2233    0.3773
  55649.     1.15263    0.395(14)      5186.     0.2234    0.3812
  55666.     1.15298    0.369(13)      5534.     0.2234    0.3819
  55683.     1.15332    0.393(14)      5179.     0.2235    0.3814
  55699.     1.15367    0.389(14)      5214.     0.2236    0.3824
  55716.     1.15401    0.380(14)      5337.     0.2236    0.3863
  55733.     1.15436    0.409(14)      4909.     0.2237    0.3936
  55750.     1.15471    0.429(14)      4757.     0.2238    0.4045
  55766.     1.15505    0.437(15)      4596.     0.2238    0.4186
  55783.     1.15540    0.440(15)      4698.     0.2239    0.4325
  55800.     1.15575    0.489(15)      4252.     0.2240    0.4394
  55817.     1.15609    0.458(15)      4459.     0.2240    0.4328
  55833.     1.15644    0.405(14)      5100.     0.2241    0.4127
  55850.     1.15679    0.404(14)      4970.     0.2242    0.3845
  55867.     1.15713    0.362(13)      5576.     0.2242    0.3550
  55884.     1.15748    0.339(13)      5832.     0.2243    0.3293
  55900.     1.15783    0.309(13)      6374.     0.2244    0.3102
  55917.     1.15818    0.305(13)      6298.     0.2244    0.2982
  55934.     1.15852    0.314(13)      6013.     0.2245    0.2926
  55951.     1.15887    0.318(13)      5831.     0.2246    0.2924
  55967.     1.15922    0.294(12)      6432.     0.2246    0.2963
  55984.     1.15957    0.298(13)      6388.     0.2247    0.3032
  56001.     1.15991    0.297(12)      6538.     0.2248    0.3117
  56018.     1.16026    0.309(13)      6073.     0.2248    0.3204
  56035.     1.16061    0.328(13)      5946.     0.2249    0.3281
  56051.     1.16096    0.342(13)      5722.     0.2250    0.3339
  56068.     1.16131    0.369(14)      5116.     0.2250    0.3373
  56085.     1.16166    0.362(14)      5293.     0.2251    0.3384
  56102.     1.16200    0.372(14)      5324.     0.2252    0.3372
  56119.     1.16235    0.362(13)      5503.     0.2252    0.3346
  56136.     1.16270    0.369(14)      5380.     0.2253    0.3315
  56152.     1.16305    0.373(14)      5208.     0.2253    0.3291
  56169.     1.16340    0.366(14)      5257.     0.2254    0.3289
  56186.     1.16375    0.332(13)      6168.     0.2255    0.3317
  56203.     1.16410    0.334(13)      6036.     0.2255    0.3382
  56220.     1.16445    0.331(13)      5992.     0.2256    0.3477
  56237.     1.16480    0.336(13)      5972.     0.2257    0.3585
  56254.     1.16515    0.359(14)      5323.     0.2257    0.3675
  56270.     1.16549    0.361(14)      5326.     0.2258    0.3712
  56287.     1.16584    0.365(14)      5397.     0.2258    0.3675
  56304.     1.16619    0.348(13)      5612.     0.2259    0.3568
  56321.     1.16654    0.372(14)      5200.     0.2260    0.3415
  56338.     1.16689    0.359(14)      4995.     0.2260    0.3241
  56355.     1.16724    0.314(13)      6172.     0.2261    0.3069
  56372.     1.16759    0.287(12)      6597.     0.2261    0.2916
  56389.     1.16795    0.281(12)      6869.     0.2262    0.2787
  56406.     1.16830    0.275(12)      6767.     0.2263    0.2686
  56423.     1.16865    0.259(12)      6819.     0.2263    0.2610
  56439.     1.16900    0.247(12)      7481.     0.2264    0.2554
  56456.     1.16935    0.254(12)      7063.     0.2264    0.2515
  56473.     1.16970    0.254(12)      6966.     0.2265    0.2488
  56490.     1.17005    0.256(12)      7066.     0.2266    0.2469
  56507.     1.17040    0.273(12)      6623.     0.2266    0.2457
  56524.     1.17075    0.267(12)      6810.     0.2267    0.2450
  56541.     1.17110    0.257(12)      7117.     0.2267    0.2445
  56558.     1.17145    0.257(12)      7240.     0.2268    0.2444
  56575.     1.17181    0.236(11)      7614.     0.2268    0.2446
  56592.     1.17216    0.260(12)      7137.     0.2269    0.2453
  56609.     1.17251    0.256(12)      6923.     0.2270    0.2468
  56626.     1.17286    0.257(12)      6719.     0.2270    0.2491
  56643.     1.17321    0.270(12)      6549.     0.2271    0.2527
  56660.     1.17356    0.268(12)      6721.     0.2271    0.2576
  56677.     1.17392    0.257(12)      7109.     0.2272    0.2641
  56694.     1.17427    0.280(12)      6466.     0.2272    0.2721
  56711.     1.17462    0.301(13)      6055.     0.2273    0.2814
  56728.     1.17497    0.312(13)      5937.     0.2273    0.2911
  56745.     1.17533    0.311(13)      5820.     0.2274    0.3003
  56762.     1.17568    0.310(13)      6013.     0.2275    0.3074
  56779.     1.17603    0.294(13)      6339.     0.2275    0.3113
  56796.     1.17638    0.332(14)      5476.     0.2276    0.3118
  56813.     1.17674    0.329(14)      5226.     0.2276    0.3096
  56830.     1.17709    0.304(13)      6076.     0.2277    0.3055
  56847.     1.17744    0.309(13)      6082.     0.2277    0.3006
  56864.     1.17780    0.283(12)      6591.     0.2278    0.2953
  56881.     1.17815    0.286(12)      6456.     0.2278    0.2900
  56898.     1.17850    0.273(12)      6831.     0.2279    0.2848
  56915.     1.17886    0.304(13)      5966.     0.2279    0.2796
  56933.     1.17921    0.261(12)      7030.     0.2280    0.2745
  56950.     1.17956    0.248(11)      7671.     0.2280    0.2698
  56967.     1.17992    0.290(13)      6353.     0.2281    0.2656
  56984.     1.18027    0.283(13)      6180.     0.2281    0.2620
  57001.     1.18063    0.271(12)      6611.     0.2282    0.2590
  57018.     1.18098    0.259(12)      6803.     0.2282    0.2568
  57035.     1.18134    0.253(12)      7189.     0.2283    0.2553
  57052.     1.18169    0.255(12)      7074.     0.2283    0.2544
  57069.     1.18204    0.261(12)      6669.     0.2284    0.2539
  57086.     1.18240    0.250(12)      6720.     0.2284    0.2537
  57104.     1.18275    0.244(12)      6877.     0.2285    0.2534
  57121.     1.18311    0.252(12)      6958.     0.2285    0.2528
  57138.     1.18346    0.245(12)      7257.     0.2286    0.2520
  57155.     1.18382    0.236(12)      7210.     0.2286    0.2508
  57172.     1.18417    0.252(12)      6905.     0.2287    0.2493
  57189.     1.18453    0.250(12)      6627.     0.2287    0.2477
  57206.     1.18488    0.248(12)      7184.     0.2288    0.2460
  57224.     1.18524    0.233(12)      7492.     0.2288    0.2444
  57241.     1.18560    0.254(12)      6799.     0.2289    0.2429
  57258.     1.18595    0.255(12)      6760.     0.2289    0.2416
  57275.     1.18631    0.233(12)      7465.     0.2290    0.2405
  57292.     1.18666    0.236(12)      7550.     0.2290    0.2396
  57309.     1.18702    0.218(11)      8367.     0.2290    0.2388
  57327.     1.18738    0.237(11)      7793.     0.2291    0.2382
  57344.     1.18773    0.240(12)      7038.     0.2291    0.2378
  57361.     1.18809    0.237(12)      7207.     0.2292    0.2375
  57378.     1.18844    0.225(11)      8176.     0.2292    0.2374
  57396.     1.18880    0.220(11)      8177.     0.2293    0.2373
  57413.     1.18916    0.224(11)      8012.     0.2293    0.2373
  57430.     1.18951    0.241(12)      7235.     0.2294    0.2373
  57447.     1.18987    0.232(11)      7564.     0.2294    0.2375
  57464.     1.19023    0.238(12)      7374.     0.2294    0.2377
  57482.     1.19059    0.234(11)      7585.     0.2295    0.2379
  57499.     1.19094    0.245(12)      6805.     0.2295    0.2382
  57516.     1.19130    0.234(12)      7221.     0.2296    0.2386
  57533.     1.19166    0.240(12)      7244.     0.2296    0.2390
  57551.     1.19201    0.232(11)      7699.     0.2296    0.2395
  57568.     1.19237    0.221(11)      7791.     0.2297    0.2400
  57585.     1.19273    0.229(11)      7704.     0.2297    0.2407
  57602.     1.19309    0.243(12)      7144.     0.2298    0.2414
  57620.     1.19345    0.226(11)      7860.     0.2298    0.2422
  57637.     1.19380    0.236(12)      7351.     0.2298    0.2431
  57654.     1.19416    0.244(12)      7424.     0.2299    0.2442
  57672.     1.19452    0.266(12)      6456.     0.2299    0.2455
  57689.     1.19488    0.248(12)      7274.     0.2300    0.2471
  57706.     1.19524    0.253(12)      7160.     0.2300    0.2490
  57724.     1.19560    0.244(11)      7670.     0.2300    0.2513
  57741.     1.19595    0.269(12)      6744.     0.2301    0.2541
  57758.     1.19631    0.260(12)      7100.     0.2301    0.2579
  57776.     1.19667    0.260(12)      7043.     0.2302    0.2632
  57793.     1.19703    0.277(12)      6732.     0.2302    0.2710
  57810.     1.19739    0.297(13)      6116.     0.2302    0.2832
  57828.     1.19775    0.300(12)      6443.     0.2303    0.3030
  57845.     1.19811    0.363(14)      5272.     0.2303    0.3353
  57862.     1.19847    0.395(14)      4916.     0.2303    0.3854
  57880.     1.19883    0.445(15)      4353.     0.2304    0.4577
  57897.     1.19919    0.549(17)      3576.     0.2304    0.5515
  57914.     1.19955    0.635(18)      3228.     0.2304    0.6578
  57932.     1.19991    0.760(19)      2721.     0.2305    0.7572
  57949.     1.20027    0.830(20)      2538.     0.2305    0.8243
  57966.     1.20063    0.841(20)      2554.     0.2305    0.8418
  57984.     1.20099    0.812(20)      2587.     0.2306    0.8098
  58001.     1.20135    0.714(18)      2961.     0.2306    0.7424
  58019.     1.20171    0.625(17)      3294.     0.2306    0.6582
  58036.     1.20207    0.591(17)      3344.     0.2307    0.5731
  58053.     1.20243    0.517(16)      3793.     0.2307    0.4965
  58071.     1.20279    0.424(15)      4695.     0.2307    0.4330
  58088.     1.20315    0.368(14)      5282.     0.2308    0.3835
  58106.     1.20351    0.358(13)      5578.     0.2308    0.3466
  58123.     1.20387    0.338(13)      5563.     0.2308    0.3202
  58141.     1.20423    0.323(13)      5714.     0.2309    0.3021
  58158.     1.20460    0.311(13)      5971.     0.2309    0.2902
  58175.     1.20496    0.282(12)      6528.     0.2309    0.2826
  58193.     1.20532    0.289(13)      6261.     0.2309    0.2783
  58210.     1.20568    0.287(13)      6118.     0.2310    0.2762
  58228.     1.20604    0.268(12)      7022.     0.2310    0.2756
  58245.     1.20640    0.257(12)      7337.     0.2310    0.2761
  58263.     1.20677    0.281(12)      6890.     0.2311    0.2773
  58280.     1.20713    0.270(12)      6606.     0.2311    0.2787
  58298.     1.20749    0.284(13)      6313.     0.2311    0.2804
  58315.     1.20785    0.291(13)      6015.     0.2311    0.2827
  58333.     1.20822    0.284(12)      6590.     0.2312    0.2864
  58350.     1.20858    0.304(13)      6065.     0.2312    0.2930
  58368.     1.20894    0.300(12)      6595.     0.2312    0.3038
  58385.     1.20930    0.313(13)      6057.     0.2313    0.3192
  58403.     1.20967    0.337(14)      5438.     0.2313    0.3381
  58420.     1.21003    0.346(14)      5426.     0.2313    0.3571
  58438.     1.21039    0.350(13)      5709.     0.2313    0.3706
  58455.     1.21075    0.379(14)      4954.     0.2314    0.3735
  58473.     1.21112    0.386(14)      5045.     0.2314    0.3654
  58490.     1.21148    0.364(14)      5186.     0.2314    0.3493
  58508.     1.21185    0.323(13)      5810.     0.2314    0.3300
  58526.     1.21221    0.327(13)      5554.     0.2315    0.3112
  58543.     1.21257    0.309(13)      5828.     0.2315    0.2954
  58561.     1.21294    0.280(12)      6538.     0.2315    0.2835
  58578.     1.21330    0.283(12)      6471.     0.2315    0.2755
  58596.     1.21366    0.274(13)      6269.     0.2315    0.2709
  58613.     1.21403    0.261(12)      6575.     0.2316    0.2689
  58631.     1.21439    0.258(12)      7150.     0.2316    0.2694
  58649.     1.21476    0.252(12)      7272.     0.2316    0.2723
  58666.     1.21512    0.255(12)      7239.     0.2316    0.2780
  58684.     1.21549    0.280(12)      6423.     0.2316    0.2870
  58701.     1.21585    0.299(13)      5950.     0.2317    0.3003
  58719.     1.21622    0.299(13)      6336.     0.2317    0.3182
  58737.     1.21658    0.345(14)      5346.     0.2317    0.3407
  58754.     1.21695    0.364(14)      5336.     0.2317    0.3665
  58772.     1.21731    0.405(14)      4787.     0.2317    0.3928
  58789.     1.21768    0.435(15)      4230.     0.2318    0.4150
  58807.     1.21804    0.423(15)      4529.     0.2318    0.4279
  58825.     1.21841    0.394(14)      4841.     0.2318    0.4284
  58842.     1.21877    0.375(14)      5293.     0.2318    0.4171
  58860.     1.21914    0.353(14)      5471.     0.2318    0.3974
  58878.     1.21950    0.367(14)      4926.     0.2319    0.3736
  58895.     1.21987    0.331(13)      5527.     0.2319    0.3490
  58913.     1.22024    0.322(13)      5624.     0.2319    0.3266
  58931.     1.22060    0.312(14)      5434.     0.2319    0.3075
  58948.     1.22097    0.280(13)      6391.     0.2319    0.2924
  58966.     1.22133    0.268(12)      6938.     0.2319    0.2812
  58984.     1.22170    0.257(12)      6872.     0.2320    0.2735
  59001.     1.22207    0.280(13)      6260.     0.2320    0.2689
  59019.     1.22243    0.262(12)      6752.     0.2320    0.2667
  59037.     1.22280    0.230(11)      7868.     0.2320    0.2666
  59055.     1.22317    0.240(12)      7467.     0.2320    0.2680
  59072.     1.22353    0.258(12)      6858.     0.2320    0.2705
  59090.     1.22390    0.272(12)      6648.     0.2320    0.2733
  59108.     1.22427    0.266(12)      6423.     0.2321    0.2755
  59125.     1.22464    0.261(12)      6813.     0.2321    0.2766
  59143.     1.22500    0.271(13)      6307.     0.2321    0.2764
  59161.     1.22537    0.259(12)      6681.     0.2321    0.2757
  59179.     1.22574    0.275(12)      6403.     0.2321    0.2750
  59196.     1.22611    0.299(13)      5717.     0.2321    0.2753
  59214.     1.22647    0.292(13)      5724.     0.2321    0.2771
  59232.     1.22684    0.280(13)      6111.     0.2321    0.2809
  59250.     1.22721    0.270(12)      6787.     0.2322    0.2871
  59268.     1.22758    0.285(13)      6020.     0.2322    0.2963
  59285.     1.22795    0.315(13)      5531.     0.2322    0.3087
  59303.     1.22831    0.329(14)      5261.     0.2322    0.3247
  59321.     1.22868    0.348(14)      5114.     0.2322    0.3445
  59339.     1.22905    0.374(14)      4854.     0.2322    0.3680
  59356.     1.22942    0.388(15)      4659.     0.2322    0.3940
  59374.     1.22979    0.416(15)      4494.     0.2322    0.4205
  59392.     1.23016    0.411(15)      4565.     0.2322    0.4441
  59410.     1.23053    0.456(16)      4016.     0.2322    0.4605
  59428.     1.23090    0.436(15)      4214.     0.2323    0.4659
  59446.     1.23127    0.430(15)      4419.     0.2323    0.4597
  59463.     1.23164    0.425(15)      4343.     0.2323    0.4445
  59481.     1.23201    0.395(14)      4832.     0.2323    0.4245
  59499.     1.23237    0.406(15)      4448.     0.2323    0.4038
  59517.     1.23274    0.369(14)      5275.     0.2323    0.3857
  59535.     1.23311    0.371(14)      4972.     0.2323    0.3723
  59553.     1.23348    0.368(14)      5019.     0.2323    0.3643
  59571.     1.23385    0.388(15)      4631.     0.2323    0.3616
  59588.     1.23422    0.420(16)      4119.     0.2323    0.3629
  59606.     1.23460    0.409(15)      4386.     0.2323    0.3676
  59624.     1.23497    0.416(15)      4340.     0.2323    0.3757
  59642.     1.23534    0.427(15)      4459.     0.2323    0.3879
  59660.     1.23571    0.440(15)      4335.     0.2323    0.4046
  59678.     1.23608    0.465(16)      4036.     0.2323    0.4237
  59696.     1.23645    0.504(17)      3660.     0.2324    0.4411
  59714.     1.23682    0.481(15)      4167.     0.2324    0.4507
  59732.     1.23719    0.470(15)      4192.     0.2324    0.4482
  59749.     1.23756    0.401(14)      5261.     0.2324    0.4339
  59767.     1.23793    0.386(14)      5380.     0.2324    0.4110
  59785.     1.23830    0.350(13)      6041.     0.2324    0.3842
  59803.     1.23868    0.318(12)      6476.     0.2324    0.3574
  59821.     1.23905    0.282(12)      7363.     0.2324    0.3332
  59839.     1.23942    0.273(12)      7525.     0.2324    0.3131
  59857.     1.23979    0.249(11)      8209.     0.2324    0.2971
  59875.     1.24016    0.254(11)      7951.     0.2324    0.2849
  59893.     1.24054    0.268(14)      5406.     0.2324    0.2759
  59911.     1.24091    0.260(14)      5039.     0.2324    0.2694
  59929.     1.24128    0.280(15)      4635.     0.2324    0.2650
  59947.     1.24165    0.284(15)      4475.     0.2324    0.2623
  59965.     1.24202    0.271(15)      4452.     0.2324    0.2612
  59983.     1.24240    0.278(14)      4866.     0.2324    0.2615
  60001.     1.24277    0.276(15)      4543.     0.2324    0.2628
  60019.     1.24314    0.273(14)      4819.     0.2324    0.2650
  60037.     1.24352    0.270(14)      5041.     0.2324    0.2676
  60055.     1.24389    0.265(14)      5231.     0.2324    0.2702
  60073.     1.24426    0.298(15)      4378.     0.2324    0.2730
  60091.     1.24464    0.288(15)      4598.     0.2324    0.2763
  60109.     1.24501    0.309(15)      4199.     0.2324    0.2804
  60127.     1.24538    0.288(15)      4699.     0.2324    0.2856
  60145.     1.24576    0.273(14)      4925.     0.2324    0.2917
  60163.     1.24613    0.327(16)      4033.     0.2324    0.2979
  60181.     1.24650    0.319(15)      4336.     0.2324    0.3030
  60199.     1.24688    0.316(15)      4438.     0.2324    0.3056
  60217.     1.24725    0.310(15)      4485.     0.2324    0.3052
  60235.     1.24763    0.339(16)      4004.     0.2324    0.3021
  60253.     1.24800    0.326(15)      4214.     0.2324    0.2973
  60271.     1.24837    0.302(15)      4522.     0.2324    0.2920
  60290.     1.24875    0.294(15)      4753.     0.2324    0.2871
  60308.     1.24912    0.285(14)      4921.     0.2324    0.2827
  60326.     1.24950    0.299(14)      4809.     0.2324    0.2789
  60344.     1.24987    0.287(14)      4803.     0.2324    0.2759
  60362.     1.25025    0.293(14)      4961.     0.2324    0.2736
  60380.     1.25062    0.304(15)      4653.     0.2324    0.2727
  60398.     1.25100    0.281(14)      4931.     0.2323    0.2733
  60416.     1.25137    0.292(14)      4892.     0.2323    0.2759
  60434.     1.25175    0.293(14)      4934.     0.2323    0.2806
  60453.     1.25213    0.289(15)      4666.     0.2323    0.2873
  60471.     1.25250    0.297(15)      4614.     0.2323    0.2959
  60489.     1.25288    0.322(15)      4327.     0.2323    0.3058
  60507.     1.25325    0.325(15)      4376.     0.2323    0.3160
  60525.     1.25363    0.328(15)      4380.     0.2323    0.3258
  60543.     1.25400    0.323(15)      4572.     0.2323    0.3345
  60561.     1.25438    0.316(14)      4845.     0.2323    0.3429
  60580.     1.25476    0.348(15)      4262.     0.2323    0.3525
  60598.     1.25513    0.365(16)      3975.     0.2323    0.3654
  60616.     1.25551    0.388(16)      3896.     0.2323    0.3833
  60634.     1.25589    0.418(17)      3500.     0.2323    0.4055
  60652.     1.25626    0.457(17)      3364.     0.2323    0.4288
  60671.     1.25664    0.495(18)      3108.     0.2323    0.4464
  60689.     1.25702    0.475(18)      3195.     0.2323    0.4520
  60707.     1.25739    0.464(17)      3303.     0.2322    0.4455
  60725.     1.25777    0.418(16)      3721.     0.2322    0.4339
  60743.     1.25815    0.403(16)      3838.     0.2322    0.4265
  60762.     1.25853    0.416(16)      3842.     0.2322    0.4310
  60780.     1.25890    0.439(17)      3670.     0.2322    0.4488
  60798.     1.25928    0.488(17)      3376.     0.2322    0.4740
  60816.     1.25966    0.505(17)      3484.     0.2322    0.4935
  60835.     1.26004    0.548(18)      3082.     0.2322    0.4957
  60853.     1.26042    0.488(17)      3668.     0.2322    0.4787
  60871.     1.26079    0.450(16)      4028.     0.2322    0.4500
  60889.     1.26117    0.420(15)      4420.     0.2322    0.4193
  60908.     1.26155    0.359(14)      5205.     0.2322    0.3944
  60926.     1.26193    0.378(15)      4582.     0.2321    0.3788
  60944.     1.26231    0.386(15)      4559.     0.2321    0.3725
  60962.     1.26269    0.377(14)      4759.     0.2321    0.3733
  60981.     1.26307    0.400(15)      4325.     0.2321    0.3780
  60999.     1.26344    0.421(16)      4138.     0.2321    0.3833
  61017.     1.26382    0.426(15)      4213.     0.2321    0.3863
  61036.     1.26420    0.413(15)      4399.     0.2321    0.3855
  61054.     1.26458    0.405(15)      4389.     0.2321    0.3808
  61072.     1.26496    0.426(15)      4300.     0.2321    0.3733
  61091.     1.26534    0.403(15)      4580.     0.2321    0.3643
  61109.     1.26572    0.397(15)      4640.     0.2320    0.3550
  61127.     1.26610    0.387(15)      4755.     0.2320    0.3463
  61146.     1.26648    0.403(15)      4357.     0.2320    0.3387
  61164.     1.26686    0.373(14)      4894.     0.2320    0.3321
  61182.     1.26724    0.334(14)      5392.     0.2320    0.3261
  61201.     1.26762    0.333(14)      5332.     0.2320    0.3206
  61219.     1.26800    0.336(14)      5223.     0.2320    0.3157
  61237.     1.26838    0.333(14)      5121.     0.2320    0.3121
  61256.     1.26876    0.327(14)      5362.     0.2320    0.3104
  61274.     1.26914    0.328(14)      4981.     0.2320    0.3113
  61292.     1.26952    0.327(14)      5262.     0.2319    0.3150
  61311.     1.26990    0.306(13)      5960.     0.2319    0.3207
  61329.     1.27029    0.318(13)      5688.     0.2319    0.3269
  61348.     1.27067    0.342(14)      4950.     0.2319    0.3312
  61366.     1.27105    0.353(14)      4815.     0.2319    0.3314
  61384.     1.27143    0.338(14)      5088.     0.2319    0.3270
  61403.     1.27181    0.344(14)      5054.     0.2319    0.3194
  61421.     1.27219    0.327(14)      5235.     0.2319    0.3106
  61440.     1.27257    0.336(14)      4828.     0.2318    0.3026
  61458.     1.27296    0.324(14)      5090.     0.2318    0.2967
  61477.     1.27334    0.273(13)      6318.     0.2318    0.2936
  61495.     1.27372    0.291(13)      5643.     0.2318    0.2931
  61513.     1.27410    0.295(13)      5559.     0.2318    0.2945
  61532.     1.27448    0.296(13)      5757.     0.2318    0.2966
  61550.     1.27487    0.279(13)      6028.     0.2318    0.2979
  61569.     1.27525    0.293(13)      5778.     0.2318    0.2976
  61587.     1.27563    0.301(14)      5339.     0.2317    0.2953
  61606.     1.27601    0.297(13)      5534.     0.2317    0.2913
  61624.     1.27640    0.315(14)      5227.     0.2317    0.2860
  61643.     1.27678    0.278(13)      5987.     0.2317    0.2801
  61661.     1.27716    0.288(13)      5753.     0.2317    0.2743
  61680.     1.27755    0.267(13)      6299.     0.2317    0.2689
  61698.     1.27793    0.257(13)      6195.     0.2317    0.2644
  61717.     1.27831    0.254(13)      6372.     0.2317    0.2609
  61735.     1.27870    0.266(13)      5950.     0.2316    0.2583
  61754.     1.27908    0.265(13)      5998.     0.2316    0.2567
  61772.     1.27946    0.243(12)      6753.     0.2316    0.2559
  61791.     1.27985    0.236(12)      6699.     0.2316    0.2560
  61809.     1.28023    0.242(12)      6617.     0.2316    0.2570
  61828.     1.28062    0.267(13)      5908.     0.2316    0.2587
  61846.     1.28100    0.258(13)      6211.     0.2316    0.2612
  61865.     1.28138    0.260(13)      6130.     0.2316    0.2644
  61884.     1.28177    0.276(13)      6054.     0.2315    0.2683
  61902.     1.28215    0.252(12)      6448.     0.2315    0.2728
  61921.     1.28254    0.270(13)      6114.     0.2315    0.2779
  61939.     1.28292    0.312(14)      5073.     0.2315    0.2833
  61958.     1.28331    0.283(13)      5761.     0.2315    0.2888
  61976.     1.28369    0.303(14)      5260.     0.2315    0.2943
  61995.     1.28408    0.296(14)      5301.     0.2315    0.2998
  62014.     1.28446    0.312(14)      5167.     0.2314    0.3060
  62032.     1.28485    0.315(14)      5298.     0.2314    0.3135
  62051.     1.28523    0.336(14)      5074.     0.2314    0.3236
  62069.     1.28562    0.356(14)      4820.     0.2314    0.3373
  62088.     1.28601    0.354(14)      4951.     0.2314    0.3557
  62107.     1.28639    0.371(15)      4645.     0.2314    0.3791
  62125.     1.28678    0.431(16)      4027.     0.2314    0.4073
  62144.     1.28716    0.447(16)      3959.     0.2314    0.4388
  62163.     1.28755    0.474(16)      3757.     0.2313    0.4707
  62181.     1.28794    0.523(17)      3351.     0.2313    0.4986
  62200.     1.28832    0.538(17)      3337.     0.2313    0.5173
  62219.     1.28871    0.548(17)      3272.     0.2313    0.5232
  62237.     1.28910    0.518(17)      3559.     0.2313    0.5159
  62256.     1.28948    0.504(17)      3579.     0.2313    0.4981
  62275.     1.28987    0.447(16)      4052.     0.2313    0.4739
  62293.     1.29026    0.437(16)      4064.     0.2312    0.4472
  62312.     1.29064    0.410(15)      4288.     0.2312    0.4211
  62331.     1.29103    0.390(15)      4541.     0.2312    0.3973
  62349.     1.29142    0.357(14)      5014.     0.2312    0.3765
  62368.     1.29181    0.325(13)      5496.     0.2312    0.3583
  62387.     1.29219    0.360(15)      4596.     0.2312    0.3424
  62406.     1.29258    0.327(14)      5093.     0.2312    0.3281
  62424.     1.29297    0.300(13)      5687.     0.2312    0.3151
  62443.     1.29336    0.306(14)      5400.     0.2311    0.3035
  62462.     1.29374    0.304(14)      5361.     0.2311    0.2931
  62480.     1.29413    0.300(14)      5109.     0.2311    0.2840
  62499.     1.29452    0.299(14)      5412.     0.2311    0.2762
  62518.     1.29491    0.290(13)      5531.     0.2311    0.2695
  62537.     1.29530    0.276(13)      5822.     0.2311    0.2640
  62555.     1.29569    0.278(13)      5552.     0.2311    0.2595
  62574.     1.29607    0.286(14)      5479.     0.2311    0.2558
  62593.     1.29646    0.286(13)      5666.     0.2310    0.2529
  62612.     1.29685    0.240(12)      7219.     0.2310    0.2505
  62631.     1.29724    0.246(12)      6617.     0.2310    0.2486
  62649.     1.29763    0.241(12)      6778.     0.2310    0.2471
  62668.     1.29802    0.253(13)      6244.     0.2310    0.2460
  62687.     1.29841    0.275(13)      5567.     0.2310    0.2450
  62706.     1.29880    0.265(13)      5774.     0.2310    0.2443
  62725.     1.29919    0.239(12)      6459.     0.2310    0.2438
  62743.     1.29958    0.249(12)      6429.     0.2309    0.2434
  62762.     1.29997    0.238(12)      6455.     0.2309    0.2432
  62781.     1.30036    0.255(13)      6273.     0.2309    0.2432
  62800.     1.30075    0.242(12)      6797.     0.2309    0.2434
  62819.     1.30114    0.237(12)      6676.     0.2309    0.2439
  62838.     1.30153    0.269(13)      5870.     0.2309    0.2447
  62856.     1.30192    0.255(13)      6014.     0.2309    0.2460
  62875.     1.30231    0.245(13)      6367.     0.2309    0.2479
  62894.     1.30270    0.249(12)      6606.     0.2309    0.2506
  62913.     1.30309    0.266(13)      5974.     0.2308    0.2542
  62932.     1.30348    0.261(13)      6069.     0.2308    0.2589
  62951.     1.30387    0.279(13)      5687.     0.2308    0.2643
  62970.     1.30427    0.279(13)      5958.     0.2308    0.2698
  62989.     1.30466    0.323(14)      4998.     0.2308    0.2745
  63007.     1.30505    0.310(14)      5104.     0.2308    0.2776
  63026.     1.30544    0.283(13)      5771.     0.2308    0.2787
  63045.     1.30583    0.301(14)      5269.     0.2308    0.2780
  63064.     1.30622    0.297(13)      5634.     0.2308    0.2764
  63083.     1.30661    0.271(13)      6157.     0.2308    0.2747
  63102.     1.30701    0.286(13)      5623.     0.2307    0.2738
  63121.     1.30740    0.302(14)      5138.     0.2307    0.2740
  63140.     1.30779    0.288(14)      5307.     0.2307    0.2758
  63159.     1.30818    0.309(14)      5116.     0.2307    0.2792
  63178.     1.30858    0.299(14)      5471.     0.2307    0.2841
  63197.     1.30897    0.289(13)      5603.     0.2307    0.2900
  63216.     1.30936    0.300(14)      5339.     0.2307    0.2958
  63235.     1.30975    0.300(14)      5287.     0.2307    0.3001
  63254.     1.31015    0.295(14)      5369.     0.2307    0.3015
  63273.     1.31054    0.281(13)      5896.     0.2307    0.2994
  63292.     1.31093    0.289(13)      5677.     0.2307    0.2945
  63311.     1.31133    0.279(13)      5911.     0.2306    0.2880
  63330.     1.31172    0.272(13)      5922.     0.2306    0.2812
  63349.     1.31211    0.269(13)      5807.     0.2306    0.2752
  63368.     1.31251    0.271(13)      5897.     0.2306    0.2708
  63387.     1.31290    0.267(13)      5748.     0.2306    0.2680
  63406.     1.31330    0.293(14)      5216.     0.2306    0.2669
  63425.     1.31369    0.280(13)      5726.     0.2306    0.2668
  63444.     1.31408    0.282(13)      5506.     0.2306    0.2671
  63463.     1.31448    0.270(13)      5761.     0.2306    0.2673
  63482.     1.31487    0.279(13)      5793.     0.2306    0.2672
  63501.     1.31527    0.252(12)      6512.     0.2306    0.2672
  63520.     1.31566    0.304(14)      5141.     0.2306    0.2678
  63539.     1.31606    0.288(14)      5307.     0.2306    0.2697
  63558.     1.31645    0.287(13)      5561.     0.2306    0.2737
  63577.     1.31685    0.283(13)      5890.     0.2305    0.2802
  63596.     1.31724    0.271(13)      5882.     0.2305    0.2899
  63615.     1.31764    0.290(13)      5720.     0.2305    0.3030
  63634.     1.31803    0.319(14)      5036.     0.2305    0.3196
  63653.     1.31843    0.308(14)      5262.     0.2305    0.3391
  63672.     1.31882    0.339(14)      4817.     0.2305    0.3604
  63691.     1.31922    0.348(14)      4791.     0.2305    0.3815
  63711.     1.31961    0.377(15)      4534.     0.2305    0.3994
  63730.     1.32001    0.367(15)      4536.     0.2305    0.4115
  63749.     1.32041    0.383(15)      4387.     0.2305    0.4158
  63768.     1.32080    0.385(15)      4336.     0.2305    0.4122
  63787.     1.32120    0.389(15)      4463.     0.2305    0.4022
  63806.     1.32159    0.402(15)      4389.     0.2305    0.3879
  63825.     1.32199    0.408(16)      4106.     0.2305    0.3715
  63844.     1.32239    0.428(16)      3911.     0.2305    0.3547
  63864.     1.32278    0.382(15)      4366.     0.2305    0.3385
  63883.     1.32318    0.354(14)      4800.     0.2305    0.3233
  63902.     1.32358    0.324(14)      4872.     0.2305    0.3095
  63921.     1.32398    0.279(13)      5923.     0.2305    0.2972
  63940.     1.32437    0.263(13)      6004.     0.2305    0.2865
  63959.     1.32477    0.289(14)      5330.     0.2305    0.2772
  63979.     1.32517    0.254(13)      6288.     0.2305    0.2694
  63998.     1.32557    0.243(12)      6538.     0.2305    0.2630
  64017.     1.32596    0.241(13)      6242.     0.2305    0.2577
  64036.     1.32636    0.261(13)      5726.     0.2305    0.2534
  64055.     1.32676    0.231(12)      6455.     0.2305    0.2499
  64075.     1.32716    0.253(13)      5964.     0.2305    0.2471
  64094.     1.32755    0.227(12)      6924.     0.2305    0.2449
  64113.     1.32795    0.247(13)      6130.     0.2305    0.2432
  64132.     1.32835    0.220(12)      7287.     0.2305    0.2418
  64152.     1.32875    0.224(12)      6734.     0.2305    0.2406
  64171.     1.32915    0.254(13)      5850.     0.2305    0.2397
  64190.     1.32955    0.240(13)      6134.     0.2305    0.2390
  64209.     1.32995    0.243(13)      6039.     0.2305    0.2383
  64229.     1.33035    0.228(12)      6739.     0.2305    0.2378
  64248.     1.33074    0.223(12)      7015.     0.2305    0.2373
  64267.     1.33114    0.221(12)      7068.     0.2305    0.2370
  64286.     1.33154    0.225(12)      6955.     0.2305    0.2366
  64306.     1.33194    0.237(12)      6625.     0.2305    0.2363
  64325.     1.33234    0.234(13)      6277.     0.2305    0.2360
  64344.     1.33274    0.207(12)      7526.     0.2305    0.2358
  64364.     1.33314    0.223(12)      6776.     0.2305    0.2356
  64383.     1.33354    0.228(12)      7024.     0.2305    0.2354
  64402.     1.33394    0.232(13)      6328.     0.2305    0.2353
  64422.     1.33434    0.248(13)      5862.     0.2305    0.2352
  64441.     1.33474    0.220(12)      6886.     0.2305    0.2351
  64460.     1.33514    0.220(12)      7083.     0.2305    0.2349
  64480.     1.33554    0.233(12)      6539.     0.2305    0.2348
  64499.     1.33594    0.222(12)      6668.     0.2305    0.2348
  64518.     1.33634    0.228(12)      6610.     0.2305    0.2347
  64538.     1.33675    0.243(13)      6063.     0.2305    0.2347
  64557.     1.33715    0.249(13)      6060.     0.2305    0.2349
  64576.     1.33755    0.217(12)      7250.     0.2305    0.2350
  64596.     1.33795    0.218(12)      7047.     0.2305    0.2351
  64615.     1.33835    0.248(13)      5831.     0.2305    0.2352
  64635.     1.33875    0.242(13)      6194.     0.2305    0.2354
  64654.     1.33915    0.231(12)      6785.     0.2305    0.2357
  64673.     1.33956    0.211(12)      7512.     0.2305    0.2361
  64693.     1.33996    0.237(13)      6260.     0.2305    0.2367
  64712.     1.34036    0.229(12)      6579.     0.2305    0.2375
  64732.     1.34076    0.250(13)      5813.     0.2306    0.2387
  64751.     1.34116    0.237(13)      6029.     0.2306    0.2402
  64770.     1.34157    0.224(12)      7014.     0.2306    0.2424
  64790.     1.34197    0.238(13)      6371.     0.2306    0.2450
  64809.     1.34237    0.244(13)      6328.     0.2306    0.2482
  64829.     1.34277    0.251(13)      5854.     0.2306    0.2518
  64848.     1.34318    0.248(13)      6066.     0.2306    0.2555
  64868.     1.34358    0.256(13)      5878.     0.2306    0.2589
  64887.     1.34398    0.261(13)      5879.     0.2306    0.2613
  64906.     1.34439    0.273(14)      5385.     0.2306    0.2623
  64926.     1.34479    0.246(13)      6276.     0.2306    0.2619
  64945.     1.34519    0.235(13)      6251.     0.2306    0.2602
  64965.     1.34560    0.253(13)      5954.     0.2307    0.2578
  64984.     1.34600    0.238(13)      6236.     0.2307    0.2553
  65004.     1.34640    0.247(13)      6335.     0.2307    0.2530
  65023.     1.34681    0.241(13)      6075.     0.2307    0.2511
  65043.     1.34721    0.236(12)      6646.     0.2307    0.2499
  65062.     1.34762    0.230(12)      6762.     0.2307    0.2494
  65082.     1.34802    0.232(12)      6623.     0.2307    0.2493
  65101.     1.34843    0.244(13)      6001.     0.2307    0.2497
  65121.     1.34883    0.232(13)      6291.     0.2307    0.2501
  65141.     1.34923    0.258(13)      5836.     0.2308    0.2503
  65160.     1.34964    0.246(13)      5799.     0.2308    0.2503
  65180.     1.35004    0.239(13)      6319.     0.2308    0.2497
  65199.     1.35045    0.272(14)      5290.     0.2308    0.2488
  65219.     1.35085    0.236(12)      6775.     0.2308    0.2476
  65238.     1.35126    0.232(12)      6513.     0.2308    0.2464
  65258.     1.35167    0.235(13)      6107.     0.2308    0.2451
  65277.     1.35207    0.229(12)      6500.     0.2309    0.2439
  65297.     1.35248    0.230(12)      6807.     0.2309    0.2429
  65317.     1.35288    0.242(13)      6009.     0.2309    0.2421
  65336.     1.35329    0.257(14)      5152.     0.2309    0.2414
  65356.     1.35369    0.224(12)      6559.     0.2309    0.2409
  65375.     1.35410    0.237(13)      6067.     0.2309    0.2406
  65395.     1.35451    0.242(13)      6169.     0.2309    0.2405
  65415.     1.35491    0.230(12)      6463.     0.2310    0.2407
  65434.     1.35532    0.213(11)      7635.     0.2310    0.2412
  65454.     1.35573    0.238(13)      6171.     0.2310    0.2420
  65474.     1.35613    0.244(13)      6221.     0.2310    0.2434
  65493.     1.35654    0.272(14)      5340.     0.2310    0.2453
  65513.     1.35695    0.254(13)      5823.     0.2310    0.2479
  65533.     1.35735    0.258(13)      5846.     0.2311    0.2512
  65552.     1.35776    0.257(13)      5893.     0.2311    0.2553
  65572.     1.35817    0.253(13)      6200.     0.2311    0.2600
  65592.     1.35858    0.274(13)      5767.     0.2311    0.2653
  65611.     1.35898    0.253(13)      6046.     0.2311    0.2708
  65631.     1.35939    0.268(14)      5378.     0.2312    0.2759
  65651.     1.35980    0.265(13)      5539.     0.2312    0.2802
  65670.     1.36021    0.286(14)      5199.     0.2312    0.2829
  65690.     1.36062    0.279(14)      5371.     0.2312    0.2836
  65710.     1.36102    0.299(14)      5138.     0.2312    0.2825
  65729.     1.36143    0.282(13)      5686.     0.2313    0.2800
  65749.     1.36184    0.285(14)      5319.     0.2313    0.2765
  65769.     1.36225    0.271(13)      5635.     0.2313    0.2725
  65789.     1.36266    0.294(14)      5090.     0.2313    0.2682
  65808.     1.36307    0.271(13)      5546.     0.2313    0.2641
  65828.     1.36348    0.267(13)      5687.     0.2314    0.2604
  65848.     1.36388    0.264(13)      5662.     0.2314    0.2573
  65868.     1.36429    0.228(12)      6901.     0.2314    0.2553
  65887.     1.36470    0.267(13)      5501.     0.2314    0.2539
  65907.     1.36511    0.266(14)      5377.     0.2315    0.2529
  65927.     1.36552    0.225(12)      6570.     0.2315    0.2519
  65947.     1.36593    0.248(13)      5943.     0.2315    0.2507
  65966.     1.36634    0.228(12)      6839.     0.2315    0.2492
  65986.     1.36675    0.245(13)      5883.     0.2315    0.2477
  66006.     1.36716    0.236(12)      6433.     0.2316    0.2463
  66026.     1.36757    0.239(13)      6124.     0.2316    0.2454
  66046.     1.36798    0.235(13)      5759.     0.2316    0.2451
  66065.     1.36839    0.244(13)      6009.     0.2316    0.2457
  66085.     1.36880    0.264(14)      5427.     0.2317    0.2476
  66105.     1.36921    0.253(13)      5856.     0.2317    0.2512
  66125.     1.36962    0.260(13)      5735.     0.2317    0.2572
  66145.     1.37004    0.257(13)      5964.     0.2317    0.2654
  66165.     1.37045    0.255(13)      6122.     0.2318    0.2753
  66184.     1.37086    0.280(14)      5352.     0.2318    0.2851
  66204.     1.37127    0.281(13)      5507.     0.2318    0.2924
  66224.     1.37168    0.280(14)      5387.     0.2319    0.2959
  66244.     1.37209    0.269(13)      5920.     0.2319    0.2957
  66264.     1.37250    0.291(14)      5392.     0.2319    0.2938
  66284.     1.37292    0.288(14)      5326.     0.2319    0.2922
  66304.     1.37333    0.306(14)      4896.     0.2320    0.2922
  66324.     1.37374    0.297(14)      5166.     0.2320    0.2942
  66343.     1.37415    0.307(14)      5120.     0.2320    0.2975
  66363.     1.37456    0.318(15)      4710.     0.2321    0.3008
  66383.     1.37498    0.326(15)      4701.     0.2321    0.3032
  66403.     1.37539    0.330(14)      4933.     0.2321    0.3048
  66423.     1.37580    0.333(14)      4832.     0.2321    0.3060
  66443.     1.37621    0.351(15)      4479.     0.2322    0.3078
  66463.     1.37663    0.340(15)      4463.     0.2322    0.3105
  66483.     1.37704    0.324(14)      4904.     0.2322    0.3141
  66503.     1.37745    0.322(14)      4867.     0.2323    0.3178
  66523.     1.37787    0.334(15)      4566.     0.2323    0.3207
  66543.     1.37828    0.328(14)      4762.     0.2323    0.3216
  66563.     1.37869    0.336(15)      4600.     0.2324    0.3199
  66583.     1.37911    0.309(14)      5093.     0.2324    0.3157
  66603.     1.37952    0.296(14)      5193.     0.2324    0.3097
  66623.     1.37993    0.304(14)      4979.     0.2325    0.3031
  66643.     1.38035    0.302(14)      4829.     0.2325    0.2973
  66663.     1.38076    0.313(15)      4522.     0.2325    0.2936
  66683.     1.38118    0.283(14)      5244.     0.2325    0.2927
  66703.     1.38159    0.280(14)      5329.     0.2326    0.2953
  66723.     1.38201    0.285(14)      5295.     0.2326    0.3014
  66743.     1.38242    0.283(14)      5402.     0.2326    0.3107
  66763.     1.38284    0.300(14)      5106.     0.2327    0.3225
  66783.     1.38325    0.337(15)      4365.     0.2327    0.3355
  66803.     1.38367    0.315(14)      4840.     0.2328    0.3474
  66823.     1.38408    0.332(15)      4635.     0.2328    0.3560
  66843.     1.38450    0.340(15)      4660.     0.2328    0.3592
  66863.     1.38491    0.356(16)      4020.     0.2329    0.3564
  66883.     1.38533    0.337(15)      4297.     0.2329    0.3486
  66903.     1.38574    0.330(15)      4599.     0.2329    0.3375
  66923.     1.38616    0.317(14)      4820.     0.2330    0.3254
  66943.     1.38657    0.289(14)      5188.     0.2330    0.3138
  66963.     1.38699    0.298(15)      4728.     0.2330    0.3041
  66983.     1.38741    0.294(14)      5280.     0.2331    0.2973
  67003.     1.38782    0.264(13)      5753.     0.2331    0.2942
  67023.     1.38824    0.267(13)      5739.     0.2331    0.2954
  67044.     1.38865    0.307(14)      4806.     0.2332    0.3014
  67064.     1.38907    0.317(15)      4648.     0.2332    0.3129
  67084.     1.38949    0.324(14)      4792.     0.2333    0.3301
  67104.     1.38991    0.334(15)      4523.     0.2333    0.3527
  67124.     1.39032    0.378(16)      4130.     0.2333    0.3797
  67144.     1.39074    0.427(16)      3677.     0.2334    0.4097
  67164.     1.39116    0.464(17)      3382.     0.2334    0.4408
  67184.     1.39157    0.472(17)      3313.     0.2334    0.4711
  67205.     1.39199    0.492(18)      3086.     0.2335    0.5009
  67225.     1.39241    0.490(18)      3257.     0.2335    0.5317
  67245.     1.39283    0.521(18)      3165.     0.2336    0.5647
  67265.     1.39324    0.590(19)      2723.     0.2336    0.5976
  67285.     1.39366    0.606(19)      2637.     0.2336    0.6238
  67306.     1.39408    0.625(20)      2579.     0.2337    0.6327
  67326.     1.39450    0.586(19)      2787.     0.2337    0.6175
  67346.     1.39492    0.547(19)      2885.     0.2338    0.5806
  67366.     1.39534    0.485(17)      3266.     0.2338    0.5314
  67386.     1.39575    0.466(18)      3223.     0.2338    0.4793
  67407.     1.39617    0.403(16)      3959.     0.2339    0.4317
  67427.     1.39659    0.377(16)      3997.     0.2339    0.3919
  67447.     1.39701    0.345(15)      4326.     0.2340    0.3605
  67467.     1.39743    0.330(15)      4476.     0.2340    0.3366
  67487.     1.39785    0.302(14)      4926.     0.2340    0.3184
  67508.     1.39827    0.310(15)      4686.     0.2341    0.3044
  67528.     1.39869    0.295(14)      4853.     0.2341    0.2936
  67548.     1.39911    0.304(14)      4837.     0.2342    0.2852
  67568.     1.39953    0.278(14)      5342.     0.2342    0.2788
  67589.     1.39995    0.272(14)      5463.     0.2343    0.2740
  67609.     1.40037    0.276(14)      5002.     0.2343    0.2707
  67629.     1.40079    0.279(14)      5237.     0.2343    0.2687
  67650.     1.40121    0.249(13)      5758.     0.2344    0.2681
  67670.     1.40163    0.263(13)      5609.     0.2344    0.2689
  67690.     1.40205    0.298(15)      4593.     0.2345    0.2712
  67711.     1.40247    0.302(15)      4508.     0.2345    0.2752
  67731.     1.40289    0.278(14)      5153.     0.2346    0.2808
  67751.     1.40331    0.282(14)      5058.     0.2346    0.2876
  67771.     1.40373    0.284(14)      5220.     0.2346    0.2949
  67792.     1.40415    0.298(14)      5026.     0.2347    0.3015
  67812.     1.40458    0.305(14)      4948.     0.2347    0.3065
  67832.     1.40500    0.329(15)      4576.     0.2348    0.3097
  67853.     1.40542    0.309(14)      4902.     0.2348    0.3119
  67873.     1.40584    0.310(15)      4700.     0.2349    0.3144
  67894.     1.40626    0.347(16)      4075.     0.2349    0.3187
  67914.     1.40668    0.330(15)      4388.     0.2350    0.3262
  67934.     1.40711    0.350(15)      4239.     0.2350    0.3381
  67955.     1.40753    0.371(15)      4165.     0.2351    0.3554
  67975.     1.40795    0.388(16)      3824.     0.2351    0.3789
  67995.     1.40837    0.398(16)      3812.     0.2351    0.4093
  68016.     1.40879    0.439(17)      3558.     0.2352    0.4464
  68036.     1.40922    0.500(18)      3039.     0.2352    0.4895
  68057.     1.40964    0.575(19)      2747.     0.2353    0.5364
  68077.     1.41006    0.630(20)      2503.     0.2353    0.5835
  68098.     1.41049    0.666(20)      2399.     0.2354    0.6262
  68118.     1.41091    0.696(21)      2265.     0.2354    0.6596
  68138.     1.41133    0.705(21)      2263.     0.2355    0.6786
  68159.     1.41176    0.698(21)      2320.     0.2355    0.6796
  68179.     1.41218    0.656(20)      2450.     0.2356    0.6624
  68200.     1.41260    0.647(20)      2456.     0.2356    0.6300
  68220.     1.41303    0.599(19)      2681.     0.2356    0.5877
  68241.     1.41345    0.520(18)      3057.     0.2357    0.5413
  68261.     1.41388    0.510(18)      3007.     0.2357    0.4955
  68282.     1.41430    0.469(18)      3159.     0.2358    0.4536
  68302.     1.41472    0.417(17)      3645.     0.2358    0.4178
  68323.     1.41515    0.381(16)      3924.     0.2359    0.3894
  68343.     1.41557    0.348(15)      4207.     0.2359    0.3684
  68364.     1.41600    0.366(16)      3844.     0.2360    0.3546
  68384.     1.41642    0.370(16)      3878.     0.2360    0.3473
  68405.     1.41685    0.376(16)      3733.     0.2361    0.3455
  68425.     1.41727    0.366(16)      3840.     0.2361    0.3477
  68446.     1.41770    0.350(16)      4077.     0.2362    0.3524
  68466.     1.41812    0.350(15)      4213.     0.2362    0.3575
  68487.     1.41855    0.361(16)      4006.     0.2363    0.3608
  68507.     1.41897    0.355(16)      3987.     0.2363    0.3607
  68528.     1.41940    0.363(16)      3868.     0.2364    0.3565
  68548.     1.41983    0.367(16)      3810.     0.2364    0.3486
  68569.     1.42025    0.368(17)      3539.     0.2365    0.3384
  68590.     1.42068    0.335(15)      4167.     0.2365    0.3271
  68610.     1.42110    0.307(15)      4593.     0.2366    0.3160
  68631.     1.42153    0.305(15)      4540.     0.2366    0.3066
  68651.     1.42196    0.294(15)      4497.     0.2367    0.2981
  68672.     1.42238    0.295(15)      4589.     0.2367    0.2913
  68692.     1.42281    0.288(15)      4512.     0.2368    0.2862
  68713.     1.42324    0.279(14)      4809.     0.2368    0.2827
  68734.     1.42366    0.266(14)      4938.     0.2368    0.2804
  68754.     1.42409    0.271(14)      4924.     0.2369    0.2792
  68775.     1.42452    0.261(14)      5253.     0.2369    0.2786
  68796.     1.42495    0.282(15)      4750.     0.2370    0.2785
  68816.     1.42537    0.276(15)      4699.     0.2370    0.2788
  68837.     1.42580    0.259(14)      5052.     0.2371    0.2793
  68857.     1.42623    0.271(14)      4922.     0.2371    0.2803
  68878.     1.42666    0.275(15)      4727.     0.2372    0.2818
  68899.     1.42708    0.276(15)      4710.     0.2372    0.2841
  68919.     1.42751    0.277(15)      4628.     0.2373    0.2878
  68940.     1.42794    0.258(14)      4874.     0.2373    0.2933
  68961.     1.42837    0.294(15)      4574.     0.2374    0.3017
  68982.     1.42880    0.264(14)      5220.     0.2374    0.3142
  69002.     1.42923    0.279(14)      4977.     0.2375    0.3325
  69023.     1.42966    0.295(15)      4719.     0.2375    0.3584
  69044.     1.43008    0.360(15)      4258.     0.2376    0.3938
  69064.     1.43051    0.443(17)      3429.     0.2376    0.4401
  69085.     1.43094    0.605(20)      2474.     0.2377    0.4977
  69106.     1.43137    0.731(22)      2072.     0.2377    0.5650
  69127.     1.43180    0.794(23)      1930.     0.2378    0.6383
  69147.     1.43223    0.839(24)      1794.     0.2378    0.7100
  69168.     1.43266    0.823(23)      1852.     0.2379    0.7693
  69189.     1.43309    0.799(23)      1937.     0.2379    0.8047
  69210.     1.43352    0.787(23)      1888.     0.2380    0.8091
  69230.     1.43395    0.715(22)      2148.     0.2380    0.7836
  69251.     1.43438    0.656(21)      2294.     0.2381    0.7356
  69272.     1.43481    0.609(21)      2364.     0.2381    0.6750
  69293.     1.43524    0.548(19)      2813.     0.2382    0.6102
  69313.     1.43567    0.489(18)      3127.     0.2382    0.5479
  69334.     1.43610    0.479(18)      3011.     0.2383    0.4921
  69355.     1.43653    0.449(18)      3148.     0.2383    0.4445
  69376.     1.43696    0.403(17)      3557.     0.2384    0.4053
  69397.     1.43740    0.377(16)      3710.     0.2384    0.3740
  69417.     1.43783    0.361(16)      3910.     0.2385    0.3494
  69438.     1.43826    0.377(17)      3568.     0.2385    0.3304
  69459.     1.43869    0.337(16)      4007.     0.2386    0.3159
  69480.     1.43912    0.334(16)      4001.     0.2386    0.3052
  69501.     1.43955    0.322(16)      4055.     0.2387    0.2981
  69522.     1.43999    0.307(15)      4275.     0.2387    0.2949
  69542.     1.44042    0.315(16)      4119.     0.2388    0.2958
  69563.     1.44085    0.289(15)      4564.     0.2388    0.3012
  69584.     1.44128    0.308(15)      4416.     0.2389    0.3101
  69605.     1.44171    0.315(16)      4068.     0.2389    0.3202
  69626.     1.44215    0.339(16)      3885.     0.2390    0.3276
  69647.     1.44258    0.325(15)      4213.     0.2390    0.3287
  69668.     1.44301    0.326(16)      4051.     0.2391    0.3226
  69689.     1.44345    0.299(15)      4435.     0.2391    0.3117
  69710.     1.44388    0.305(15)      4347.     0.2392    0.2990
  69730.     1.44431    0.300(15)      4301.     0.2392    0.2871
  69751.     1.44474    0.275(15)      4751.     0.2393    0.2773
  69772.     1.44518    0.309(15)      4197.     0.2393    0.2702
  69793.     1.44561    0.279(15)      4577.     0.2394    0.2653
  69814.     1.44605    0.272(14)      4861.     0.2394    0.2623
  69835.     1.44648    0.265(14)      4984.     0.2394    0.2604
  69856.     1.44691    0.300(16)      4094.     0.2395    0.2596
  69877.     1.44735    0.261(14)      4899.     0.2395    0.2594
  69898.     1.44778    0.261(14)      4929.     0.2396    0.2598
  69919.     1.44822    0.261(14)      5051.     0.2396    0.2608
  69940.     1.44865    0.250(14)      5334.     0.2397    0.2623
  69961.     1.44908    0.272(15)      4607.     0.2397    0.2643
  69982.     1.44952    0.281(15)      4499.     0.2398    0.2667
  70003.     1.44995    0.259(14)      5191.     0.2398    0.2694
  70024.     1.45039    0.285(15)      4481.     0.2399    0.2722
  70045.     1.45082    0.264(15)      4744.     0.2399    0.2746
  70066.     1.45126    0.259(14)      4997.     0.2400    0.2764
  70087.     1.45170    0.284(15)      4423.     0.2400    0.2772
  70108.     1.45213    0.253(14)      5265.     0.2401    0.2770
  70129.     1.45257    0.282(14)      4760.     0.2401    0.2759
  70150.     1.45300    0.300(15)      4205.     0.2402    0.2744
  70171.     1.45344    0.279(15)      4676.     0.2402    0.2726
  70192.     1.45387    0.279(15)      4735.     0.2403    0.2709
  70213.     1.45431    0.268(14)      5003.     0.2403    0.2696
  70234.     1.45475    0.281(14)      4911.     0.2403    0.2687
  70255.     1.45518    0.281(14)      4959.     0.2404    0.2685
  70276.     1.45562    0.302(15)      4406.     0.2404    0.2688
  70297.     1.45606    0.293(15)      4538.     0.2405    0.2696
  70319.     1.45649    0.308(15)      4359.     0.2405    0.2710
  70340.     1.45693    0.316(15)      4429.     0.2406    0.2730
  70361.     1.45737    0.334(16)      3932.     0.2406    0.2756
  70382.     1.45781    0.299(15)      4624.     0.2407    0.2789
  70403.     1.45824    0.318(16)      4154.     0.2407    0.2832
  70424.     1.45868    0.291(15)      4717.     0.2408    0.2885
  70445.     1.45912    0.343(16)      3886.     0.2408    0.2952
  70466.     1.45956    0.335(16)      4085.     0.2408    0.3039
  70487.     1.45999    0.346(16)      3819.     0.2409    0.3159
  70509.     1.46043    0.384(16)      3723.     0.2409    0.3341
  70530.     1.46087    0.448(18)      3133.     0.2410    0.3643
  70551.     1.46131    0.444(17)      3334.     0.2410    0.4162
  70572.     1.46175    0.500(18)      2981.     0.2411    0.5033
  70593.     1.46218    0.617(20)      2406.     0.2411    0.6397
  70614.     1.46262    0.762(22)      1975.     0.2412    0.8338
  70636.     1.46306    1.017(26)      1538.     0.2412    1.0787
  70657.     1.46350    1.178(27)      1364.     0.2412    1.3439
  70678.     1.46394    1.536(31)      1009.     0.2413    1.5709
  70699.     1.46438    1.763(33)      899.      0.2413    1.6892
  70720.     1.46482    1.788(34)      883.      0.2414    1.6627
  70742.     1.46526    1.595(32)      976.      0.2414    1.5122
  70763.     1.46570    1.339(29)      1186.     0.2415    1.2908
  70784.     1.46614    0.989(25)      1604.     0.2415    1.0527
  70805.     1.46658    0.812(23)      1877.     0.2415    0.8369
  70827.     1.46702    0.652(21)      2243.     0.2416    0.6633
  70848.     1.46746    0.527(19)      2739.     0.2416    0.5350
  70869.     1.46790    0.449(18)      3175.     0.2417    0.4459
  70890.     1.46834    0.396(17)      3461.     0.2417    0.3865
  70912.     1.46878    0.337(15)      4267.     0.2417    0.3476
  70933.     1.46922    0.323(15)      4247.     0.2418    0.3220
  70954.     1.46966    0.316(16)      4069.     0.2418    0.3050
  70975.     1.47010    0.270(14)      5051.     0.2419    0.2932
  70997.     1.47054    0.275(14)      4784.     0.2419    0.2848
  71018.     1.47098    0.274(15)      4656.     0.2419    0.2787
  71039.     1.47142    0.263(14)      4894.     0.2420    0.2740
  71061.     1.47187    0.250(14)      5369.     0.2420    0.2704
  71082.     1.47231    0.279(15)      4348.     0.2421    0.2675
  71103.     1.47275    0.294(15)      4360.     0.2421    0.2651
  71125.     1.47319    0.272(15)      4362.     0.2421    0.2631
  71146.     1.47363    0.251(14)      4903.     0.2422    0.2615
  71167.     1.47408    0.245(14)      5426.     0.2422    0.2601
  71189.     1.47452    0.238(13)      5499.     0.2423    0.2589
  71210.     1.47496    0.236(14)      4899.     0.2423    0.2580
  71231.     1.47540    0.242(14)      5431.     0.2423    0.2571
  71253.     1.47585    0.268(15)      4385.     0.2424    0.2564
  71274.     1.47629    0.224(13)      5830.     0.2424    0.2558
  71296.     1.47673    0.231(13)      5489.     0.2424    0.2553
  71317.     1.47717    0.267(15)      4571.     0.2425    0.2549
  71338.     1.47762    0.232(14)      5439.     0.2425    0.2546
  71360.     1.47806    0.242(14)      5342.     0.2426    0.2544
  71381.     1.47850    0.223(13)      5933.     0.2426    0.2543
  71403.     1.47895    0.255(14)      4878.     0.2426    0.2543
  71424.     1.47939    0.261(15)      4621.     0.2427    0.2543
  71445.     1.47984    0.256(15)      4651.     0.2427    0.2545
  71467.     1.48028    0.232(14)      5411.     0.2427    0.2548
  71488.     1.48072    0.225(13)      5651.     0.2428    0.2554
  71510.     1.48117    0.218(13)      5850.     0.2428    0.2561
  71531.     1.48161    0.247(14)      5258.     0.2428    0.2573
  71553.     1.48206    0.257(14)      4880.     0.2429    0.2590
  71574.     1.48250    0.278(15)      4605.     0.2429    0.2616
  71596.     1.48295    0.262(15)      4667.     0.2429    0.2656
  71617.     1.48339    0.246(14)      5030.     0.2430    0.2718
  71639.     1.48384    0.252(14)      4854.     0.2430    0.2811
  71660.     1.48428    0.276(15)      4630.     0.2430    0.2948
  71682.     1.48473    0.319(16)      4033.     0.2431    0.3137
  71703.     1.48517    0.330(16)      3827.     0.2431    0.3371
  71725.     1.48562    0.336(16)      4045.     0.2431    0.3621
  71746.     1.48606    0.362(16)      3711.     0.2432    0.3838
  71768.     1.48651    0.411(17)      3330.     0.2432    0.3958
  71789.     1.48695    0.397(17)      3296.     0.2432    0.3953
  71811.     1.48740    0.377(17)      3457.     0.2433    0.3840
  71832.     1.48785    0.351(17)      3602.     0.2433    0.3667
  71854.     1.48829    0.386(18)      3218.     0.2433    0.3482
  71875.     1.48874    0.347(17)      3462.     0.2434    0.3320
  71897.     1.48919    0.323(16)      3870.     0.2434    0.3196
  71918.     1.48963    0.322(16)      3838.     0.2434    0.3114
  71940.     1.49008    0.304(16)      4073.     0.2435    0.3066
  71962.     1.49053    0.288(15)      4461.     0.2435    0.3042
  71983.     1.49097    0.259(14)      4799.     0.2435    0.3030
  72005.     1.49142    0.313(16)      3764.     0.2436    0.3018
  72026.     1.49187    0.280(15)      4521.     0.2436    0.2999
  72048.     1.49232    0.301(16)      3921.     0.2436    0.2968
  72070.     1.49276    0.290(15)      4261.     0.2436    0.2926
  72091.     1.49321    0.268(15)      4698.     0.2437    0.2877
  72113.     1.49366    0.272(15)      4727.     0.2437    0.2824
  72134.     1.49411    0.276(15)      4497.     0.2437    0.2772
  72156.     1.49456    0.270(15)      4440.     0.2438    0.2722
  72178.     1.49501    0.265(15)      4332.     0.2438    0.2678
  72199.     1.49545    0.233(14)      5239.     0.2438    0.2639
  72221.     1.49590    0.262(15)      4663.     0.2438    0.2607
  72243.     1.49635    0.257(15)      4448.     0.2439    0.2580
  72264.     1.49680    0.244(14)      4834.     0.2439    0.2559
  72286.     1.49725    0.275(15)      4205.     0.2439    0.2543
  72308.     1.49770    0.223(13)      5517.     0.2439    0.2530
  72329.     1.49815    0.239(14)      4877.     0.2440    0.2520
  72351.     1.49860    0.241(14)      4844.     0.2440    0.2512
  72373.     1.49905    0.256(15)      4393.     0.2440    0.2505
  72395.     1.49950    0.244(15)      4719.     0.2440    0.2500
  72416.     1.49995    0.229(14)      5041.     0.2441    0.2496
  72438.     1.50040    0.226(14)      5262.     0.2441    0.2493
  72460.     1.50085    0.232(14)      5048.     0.2441    0.2490
  72481.     1.50130    0.247(14)      4784.     0.2441    0.2488
  72503.     1.50175    0.236(14)      5076.     0.2442    0.2486
  72525.     1.50220    0.239(14)      4794.     0.2442    0.2484
  72547.     1.50265    0.236(14)      4985.     0.2442    0.2482
  72569.     1.50310    0.222(14)      5391.     0.2442    0.2480
  72590.     1.50355    0.249(15)      4570.     0.2442    0.2479
  72612.     1.50400    0.246(14)      4887.     0.2443    0.2478
  72634.     1.50445    0.256(15)      4492.     0.2443    0.2477
  72656.     1.50490    0.281(15)      4193.     0.2443    0.2476
  72677.     1.50536    0.267(15)      4478.     0.2443    0.2476
  72699.     1.50581    0.323(17)      3663.     0.2444    0.2475
  72721.     1.50626    0.299(16)      4128.     0.2444    0.2475
  72743.     1.50671    0.308(16)      3874.     0.2444    0.2475
  72765.     1.50716    0.305(16)      3915.     0.2444    0.2474
  72787.     1.50762    0.288(16)      4021.     0.2444    0.2474
  72808.     1.50807    0.268(15)      4306.     0.2445    0.2474
  72830.     1.50852    0.262(15)      4384.     0.2445    0.2473
  72852.     1.50897    0.249(15)      4474.     0.2445    0.2473
  72874.     1.50943    0.251(15)      4550.     0.2445    0.2473
  72896.     1.50988    0.262(15)      4513.     0.2445    0.2473
  72918.     1.51033    0.239(14)      4830.     0.2446    0.2474
  72939.     1.51078    0.284(16)      3732.     0.2446    0.2474
  72961.     1.51124    0.269(16)      4033.     0.2446    0.2475
  72983.     1.51169    0.282(16)      3840.     0.2446    0.2475
  73005.     1.51214    0.255(15)      4450.     0.2446    0.2475
  73027.     1.51260    0.256(15)      4687.     0.2446    0.2476
  73049.     1.51305    0.266(15)      4225.     0.2447    0.2476
  73071.     1.51351    0.286(15)      4187.     0.2447    0.2475
  73093.     1.51396    0.290(16)      3853.     0.2447    0.2476
  73115.     1.51441    0.268(15)      4404.     0.2447    0.2477
  73137.     1.51487    0.271(15)      4256.     0.2447    0.2479
  73159.     1.51532    0.266(15)      4220.     0.2447    0.2480
  73181.     1.51578    0.271(16)      4157.     0.2448    0.2482
  73203.     1.51623    0.286(16)      3934.     0.2448    0.2485
  73224.     1.51669    0.277(16)      4112.     0.2448    0.2488
  73246.     1.51714    0.262(15)      4328.     0.2448    0.2493
  73268.     1.51760    0.245(14)      4778.     0.2448    0.2499
  73290.     1.51805    0.273(15)      4310.     0.2448    0.2506
  73312.     1.51851    0.261(14)      4761.     0.2448    0.2516
  73334.     1.51896    0.273(15)      4222.     0.2449    0.2527
  73356.     1.51942    0.279(16)      4058.     0.2449    0.2541
  73378.     1.51988    0.278(15)      4221.     0.2449    0.2557
  73400.     1.52033    0.285(16)      3987.     0.2449    0.2575
  73422.     1.52079    0.268(15)      4360.     0.2449    0.2594
  73444.     1.52124    0.254(14)      4768.     0.2449    0.2614
  73466.     1.52170    0.258(15)      4527.     0.2449    0.2633
  73489.     1.52216    0.242(15)      4737.     0.2449    0.2649
  73511.     1.52261    0.256(14)      4802.     0.2449    0.2664
  73533.     1.52307    0.269(15)      4291.     0.2450    0.2677
  73555.     1.52353    0.304(17)      3630.     0.2450    0.2688
  73577.     1.52398    0.286(16)      3967.     0.2450    0.2700
  73599.     1.52444    0.278(16)      3941.     0.2450    0.2715
  73621.     1.52490    0.280(16)      4031.     0.2450    0.2731
  73643.     1.52536    0.281(16)      4135.     0.2450    0.2749
  73665.     1.52581    0.271(16)      4156.     0.2450    0.2764
  73687.     1.52627    0.283(16)      4032.     0.2450    0.2772
  73709.     1.52673    0.260(15)      4449.     0.2450    0.2767
  73731.     1.52719    0.268(15)      4246.     0.2450    0.2749
  73754.     1.52765    0.267(15)      4480.     0.2451    0.2720
  73776.     1.52810    0.255(15)      4732.     0.2451    0.2685
  73798.     1.52856    0.273(16)      4054.     0.2451    0.2649
  73820.     1.52902    0.269(15)      4495.     0.2451    0.2614
  73842.     1.52948    0.258(15)      4603.     0.2451    0.2583
  73864.     1.52994    0.277(15)      4282.     0.2451    0.2557
  73886.     1.53040    0.289(16)      4161.     0.2451    0.2536
  73909.     1.53086    0.295(16)      4024.     0.2451    0.2520
  73931.     1.53132    0.282(16)      4146.     0.2451    0.2508
  73953.     1.53178    0.273(15)      4240.     0.2451    0.2501
  73975.     1.53224    0.276(15)      4198.     0.2451    0.2494
  73997.     1.53270    0.278(16)      3975.     0.2451    0.2490
  74019.     1.53315    0.264(15)      4546.     0.2451    0.2486
  74042.     1.53361    0.255(15)      4309.     0.2452    0.2484
  74064.     1.53408    0.245(15)      4727.     0.2452    0.2482
  74086.     1.53454    0.226(14)      4969.     0.2452    0.2480
  74108.     1.53500    0.231(14)      4883.     0.2452    0.2479
  74131.     1.53546    0.250(15)      4402.     0.2452    0.2478
  74153.     1.53592    0.259(15)      4242.     0.2452    0.2477
  74175.     1.53638    0.256(15)      4338.     0.2452    0.2477
  74197.     1.53684    0.262(15)      4355.     0.2452    0.2476
  74220.     1.53730    0.246(15)      4354.     0.2452    0.2476
  74242.     1.53776    0.226(14)      5172.     0.2452    0.2475
  74264.     1.53822    0.250(15)      4486.     0.2452    0.2475
  74286.     1.53868    0.261(16)      4094.     0.2452    0.2475
  74309.     1.53915    0.259(15)      4292.     0.2452    0.2474
  74331.     1.53961    0.271(16)      3818.     0.2452    0.2474
  74353.     1.54007    0.240(15)      4627.     0.2452    0.2474
  74376.     1.54053    0.223(14)      5246.     0.2452    0.2474
  74398.     1.54099    0.247(15)      4533.     0.2452    0.2474
  74420.     1.54146    0.228(14)      5071.     0.2452    0.2474
  74443.     1.54192    0.229(13)      5511.     0.2452    0.2474
  74465.     1.54238    0.251(15)      4551.     0.2452    0.2474
  74487.     1.54284    0.237(14)      4946.     0.2452    0.2474
  74510.     1.54331    0.261(15)      4179.     0.2452    0.2474
  74532.     1.54377    0.248(15)      4607.     0.2452    0.2474
  74554.     1.54423    0.258(15)      4239.     0.2452    0.2474
  74577.     1.54470    0.252(15)      4486.     0.2452    0.2474
  74599.     1.54516    0.275(16)      4093.     0.2452    0.2474
  74621.     1.54562    0.236(15)      4686.     0.2452    0.2475
  74644.     1.54609    0.243(15)      4471.     0.2452    0.2475
  74666.     1.54655    0.270(15)      4200.     0.2452    0.2475
  74689.     1.54701    0.264(15)      4212.     0.2452    0.2475
  74711.     1.54748    0.252(15)      4260.     0.2452    0.2476
  74733.     1.54794    0.259(15)      4272.     0.2452    0.2476
  74756.     1.54841    0.253(15)      4308.     0.2452    0.2476
  74778.     1.54887    0.250(15)      4634.     0.2452    0.2477
  74801.     1.54934    0.241(15)      4444.     0.2452    0.2477
  74823.     1.54980    0.235(14)      4811.     0.2452    0.2478
  74846.     1.55027    0.234(14)      4840.     0.2452    0.2478
  74868.     1.55073    0.245(15)      4288.     0.2452    0.2479
  74890.     1.55120    0.234(15)      4740.     0.2452    0.2479
  74913.     1.55166    0.231(14)      4759.     0.2452    0.2480
  74935.     1.55213    0.248(15)      4370.     0.2452    0.2480
  74958.     1.55259    0.229(15)      4712.     0.2452    0.2481
  74980.     1.55306    0.255(15)      4287.     0.2452    0.2481
  75003.     1.55352    0.224(14)      4928.     0.2452    0.2482
  75025.     1.55399    0.248(15)      4267.     0.2452    0.2483
  75048.     1.55446    0.240(15)      4452.     0.2452    0.2484
  75070.     1.55492    0.249(16)      4145.     0.2452    0.2485
  75093.     1.55539    0.219(14)      4984.     0.2452    0.2486
  75115.     1.55586    0.252(15)      4284.     0.2452    0.2487
  75138.     1.55632    0.243(15)      4353.     0.2452    0.2488
  75160.     1.55679    0.256(16)      4044.     0.2452    0.2489
  75183.     1.55726    0.221(14)      4904.     0.2452    0.2490
  75206.     1.55772    0.257(16)      4036.     0.2452    0.2491
  75228.     1.55819    0.236(15)      4472.     0.2452    0.2493
  75251.     1.55866    0.253(16)      4124.     0.2452    0.2494
  75273.     1.55913    0.254(15)      4271.     0.2452    0.2496
  75296.     1.55959    0.269(16)      3864.     0.2452    0.2497
  75318.     1.56006    0.274(16)      3862.     0.2452    0.2499
  75341.     1.56053    0.239(15)      4409.     0.2452    0.2501
  75364.     1.56100    0.247(15)      4291.     0.2452    0.2504
  75386.     1.56147    0.233(15)      4597.     0.2452    0.2506
  75409.     1.56194    0.264(16)      3817.     0.2452    0.2509
  75432.     1.56240    0.224(14)      5018.     0.2452    0.2512
  75454.     1.56287    0.281(16)      3701.     0.2452    0.2516
  75477.     1.56334    0.270(16)      3831.     0.2452    0.2522
  75499.     1.56381    0.243(15)      4298.     0.2452    0.2528
  75522.     1.56428    0.232(15)      4604.     0.2452    0.2535
  75545.     1.56475    0.246(15)      4235.     0.2452    0.2544
  75567.     1.56522    0.245(15)      4270.     0.2452    0.2555
  75590.     1.56569    0.263(15)      4242.     0.2452    0.2568
  75613.     1.56616    0.244(15)      4402.     0.2452    0.2582
  75635.     1.56663    0.283(17)      3605.     0.2452    0.2596
  75658.     1.56710    0.231(14)      4958.     0.2452    0.2610
  75681.     1.56757    0.250(16)      4118.     0.2452    0.2622
  75704.     1.56804    0.253(15)      4189.     0.2452    0.2631
  75726.     1.56851    0.251(16)      4099.     0.2452    0.2638
  75749.     1.56898    0.252(15)      4168.     0.2451    0.2643
  75772.     1.56945    0.257(15)      4190.     0.2451    0.2648
  75794.     1.56992    0.246(15)      4625.     0.2451    0.2655
  75817.     1.57039    0.271(16)      3937.     0.2451    0.2666
  75840.     1.57086    0.251(15)      4443.     0.2451    0.2683
  75863.     1.57133    0.271(16)      4047.     0.2451    0.2708
  75885.     1.57181    0.289(17)      3624.     0.2451    0.2745
  75908.     1.57228    0.252(15)      4370.     0.2451    0.2795
  75931.     1.57275    0.240(15)      4558.     0.2451    0.2862
  75954.     1.57322    0.305(17)      3465.     0.2451    0.2948
  75977.     1.57369    0.303(17)      3657.     0.2451    0.3056
  75999.     1.57417    0.332(18)      3200.     0.2451    0.3186
  76022.     1.57464    0.298(16)      3702.     0.2451    0.3337
  76045.     1.57511    0.350(18)      2947.     0.2451    0.3503
  76068.     1.57558    0.351(18)      3190.     0.2451    0.3678
  76091.     1.57606    0.389(19)      2754.     0.2451    0.3848
  76113.     1.57653    0.394(19)      2855.     0.2451    0.3998
  76136.     1.57700    0.399(19)      2826.     0.2451    0.4120
  76159.     1.57747    0.418(19)      2752.     0.2451    0.4217
  76182.     1.57795    0.406(19)      2884.     0.2451    0.4315
  76205.     1.57842    0.437(19)      2678.     0.2451    0.4456
  76228.     1.57889    0.452(20)      2626.     0.2451    0.4687
  76250.     1.57937    0.489(20)      2409.     0.2451    0.5037
  76273.     1.57984    0.543(21)      2211.     0.2451    0.5501
  76296.     1.58032    0.620(22)      1990.     0.2451    0.6016
  76319.     1.58079    0.696(25)      1635.     0.2451    0.6456
  76342.     1.58126    0.679(23)      1830.     0.2451    0.6671
  76365.     1.58174    0.688(23)      1830.     0.2451    0.6569
  76388.     1.58221    0.607(22)      2019.     0.2451    0.6175
  76411.     1.58269    0.559(22)      2048.     0.2451    0.5601
  76434.     1.58316    0.500(21)      2214.     0.2451    0.4975
  76457.     1.58364    0.420(19)      2686.     0.2451    0.4395
  76480.     1.58411    0.411(19)      2632.     0.2451    0.3919
  76502.     1.58459    0.368(18)      2993.     0.2451    0.3565
  76525.     1.58506    0.358(18)      2971.     0.2451    0.3326
  76548.     1.58554    0.346(18)      3118.     0.2451    0.3183
  76571.     1.58601    0.354(18)      2962.     0.2451    0.3114
  76594.     1.58649    0.317(17)      3515.     0.2451    0.3097
  76617.     1.58697    0.322(18)      3229.     0.2451    0.3116
  76640.     1.58744    0.320(17)      3469.     0.2451    0.3154
  76663.     1.58792    0.342(18)      3103.     0.2451    0.3192
  76686.     1.58840    0.339(17)      3404.     0.2451    0.3218
  76709.     1.58887    0.333(17)      3320.     0.2451    0.3224
  76732.     1.58935    0.335(18)      3082.     0.2451    0.3217
  76755.     1.58983    0.333(17)      3403.     0.2451    0.3209
  76778.     1.59030    0.328(18)      3246.     0.2451    0.3210
  76801.     1.59078    0.330(18)      3238.     0.2451    0.3230
  76824.     1.59126    0.331(18)      3057.     0.2451    0.3272
  76847.     1.59173    0.362(19)      2729.     0.2451    0.3341
  76871.     1.59221    0.376(19)      2838.     0.2451    0.3438
  76894.     1.59269    0.358(18)      3041.     0.2451    0.3569
  76917.     1.59317    0.362(18)      2974.     0.2451    0.3734
  76940.     1.59365    0.388(19)      2750.     0.2451    0.3930
  76963.     1.59412    0.416(19)      2660.     0.2451    0.4147
  76986.     1.59460    0.413(19)      2711.     0.2451    0.4371
  77009.     1.59508    0.491(21)      2202.     0.2451    0.4584
  77032.     1.59556    0.490(21)      2267.     0.2451    0.4773
  77055.     1.59604    0.483(20)      2495.     0.2451    0.4938
  77078.     1.59652    0.515(21)      2186.     0.2451    0.5087
  77101.     1.59700    0.560(22)      2000.     0.2451    0.5232
  77125.     1.59747    0.560(22)      1996.     0.2451    0.5375
  77148.     1.59795    0.532(21)      2233.     0.2451    0.5507
  77171.     1.59843    0.557(22)      2130.     0.2451    0.5606
  77194.     1.59891    0.587(23)      1937.     0.2451    0.5646
  77217.     1.59939    0.561(22)      2090.     0.2451    0.5604
  77240.     1.59987    0.600(23)      1857.     0.2451    0.5468
  77263.     1.60035    0.555(22)      1981.     0.2451    0.5250
  77287.     1.60083    0.501(21)      2263.     0.2451    0.4974
  77310.     1.60131    0.472(21)      2324.     0.2451    0.4674
  77333.     1.60179    0.449(20)      2529.     0.2451    0.4381
  77356.     1.60227    0.387(19)      2810.     0.2451    0.4113
  77379.     1.60275    0.411(20)      2437.     0.2451    0.3886
  77403.     1.60324    0.391(19)      2666.     0.2451    0.3707
  77426.     1.60372    0.371(19)      2797.     0.2451    0.3577
  77449.     1.60420    0.351(18)      3099.     0.2451    0.3489
  77472.     1.60468    0.355(18)      2945.     0.2451    0.3433
  77496.     1.60516    0.352(18)      3094.     0.2451    0.3397
  77519.     1.60564    0.349(19)      2875.     0.2451    0.3364
  77542.     1.60612    0.356(19)      2913.     0.2452    0.3321
  77565.     1.60661    0.331(17)      3301.     0.2452    0.3264
  77589.     1.60709    0.335(17)      3295.     0.2452    0.3193
  77612.     1.60757    0.325(18)      3147.     0.2452    0.3112
  77635.     1.60805    0.327(18)      3165.     0.2452    0.3029
  77658.     1.60853    0.298(17)      3609.     0.2452    0.2950
  77682.     1.60902    0.295(18)      3182.     0.2452    0.2877
  77705.     1.60950    0.281(17)      3630.     0.2452    0.2814
  77728.     1.60998    0.297(18)      3261.     0.2452    0.2761
  77752.     1.61047    0.258(16)      3677.     0.2452    0.2718
  77775.     1.61095    0.235(15)      4240.     0.2452    0.2684
  77798.     1.61143    0.244(16)      4028.     0.2452    0.2658
  77822.     1.61191    0.236(16)      4074.     0.2453    0.2638
  77845.     1.61240    0.253(16)      3939.     0.2453    0.2624
  77868.     1.61288    0.284(17)      3404.     0.2453    0.2614
  77892.     1.61337    0.259(16)      3768.     0.2453    0.2606
  77915.     1.61385    0.262(16)      3793.     0.2453    0.2602
  77939.     1.61433    0.261(17)      3644.     0.2453    0.2601
  77962.     1.61482    0.235(15)      4163.     0.2453    0.2602
  77985.     1.61530    0.268(17)      3647.     0.2453    0.2606
  78009.     1.61579    0.282(17)      3332.     0.2454    0.2612
  78032.     1.61627    0.267(17)      3559.     0.2454    0.2622
  78055.     1.61676    0.264(17)      3661.     0.2454    0.2635
  78079.     1.61724    0.245(16)      3920.     0.2454    0.2652
  78102.     1.61773    0.260(16)      3965.     0.2454    0.2672
  78126.     1.61821    0.274(17)      3421.     0.2454    0.2695
  78149.     1.61870    0.262(17)      3628.     0.2454    0.2722
  78173.     1.61918    0.262(17)      3669.     0.2455    0.2752
  78196.     1.61967    0.291(18)      3168.     0.2455    0.2784
  78220.     1.62016    0.288(17)      3337.     0.2455    0.2819
  78243.     1.62064    0.294(17)      3286.     0.2455    0.2857
  78267.     1.62113    0.286(17)      3501.     0.2455    0.2898
  78290.     1.62161    0.310(18)      3091.     0.2455    0.2942
  78313.     1.62210    0.319(18)      3039.     0.2456    0.2987
  78337.     1.62259    0.315(18)      3110.     0.2456    0.3030
  78360.     1.62307    0.296(17)      3480.     0.2456    0.3066
  78384.     1.62356    0.300(18)      3237.     0.2456    0.3088
  78407.     1.62405    0.297(18)      3114.     0.2456    0.3091
  78431.     1.62454    0.314(18)      2932.     0.2456    0.3070
  78455.     1.62502    0.285(17)      3411.     0.2457    0.3030
  78478.     1.62551    0.298(18)      3229.     0.2457    0.2975
  78502.     1.62600    0.276(16)      3692.     0.2457    0.2913
  78525.     1.62649    0.281(17)      3268.     0.2457    0.2850
  78549.     1.62697    0.253(16)      3761.     0.2457    0.2790
  78572.     1.62746    0.282(18)      3256.     0.2458    0.2737
  78596.     1.62795    0.275(17)      3294.     0.2458    0.2692
  78619.     1.62844    0.291(18)      3032.     0.2458    0.2656
  78643.     1.62893    0.261(16)      3679.     0.2458    0.2627
  78667.     1.62942    0.246(16)      3857.     0.2459    0.2606
  78690.     1.62991    0.253(16)      3748.     0.2459    0.2590
  78714.     1.63039    0.238(16)      3962.     0.2459    0.2579
  78737.     1.63088    0.244(16)      3870.     0.2459    0.2572
  78761.     1.63137    0.265(18)      3254.     0.2460    0.2568
  78785.     1.63186    0.276(17)      3288.     0.2460    0.2567
  78808.     1.63235    0.233(16)      4015.     0.2460    0.2568
  78832.     1.63284    0.233(16)      3857.     0.2460    0.2573
  78856.     1.63333    0.238(16)      4109.     0.2461    0.2583
  78879.     1.63382    0.247(16)      4064.     0.2461    0.2599
  78903.     1.63431    0.244(16)      4000.     0.2461    0.2626
  78927.     1.63480    0.263(17)      3627.     0.2461    0.2667
  78950.     1.63529    0.250(16)      3917.     0.2462    0.2725
  78974.     1.63578    0.275(17)      3651.     0.2462    0.2802
  78998.     1.63627    0.296(17)      3287.     0.2462    0.2899
  79021.     1.63676    0.320(18)      3005.     0.2463    0.3009
  79045.     1.63726    0.320(18)      3003.     0.2463    0.3120
  79069.     1.63775    0.316(17)      3318.     0.2463    0.3210
  79093.     1.63824    0.314(18)      3192.     0.2463    0.3259
  79116.     1.63873    0.308(18)      3214.     0.2464    0.3254
  79140.     1.63922    0.313(18)      3014.     0.2464    0.3201
  79164.     1.63971    0.298(18)      3225.     0.2464    0.3117
  79187.     1.64021    0.295(18)      3213.     0.2465    0.3021
  79211.     1.64070    0.291(18)      3128.     0.2465    0.2929
  79235.     1.64119    0.277(17)      3412.     0.2465    0.2851
  79259.     1.64168    0.276(17)      3293.     0.2466    0.2794
  79283.     1.64217    0.257(17)      3508.     0.2466    0.2760
  79306.     1.64267    0.286(17)      3277.     0.2466    0.2749
  79330.     1.64316    0.268(17)      3578.     0.2467    0.2759
  79354.     1.64365    0.286(17)      3305.     0.2467    0.2789
  79378.     1.64415    0.279(17)      3336.     0.2467    0.2834
  79402.     1.64464    0.287(17)      3499.     0.2468    0.2892
  79425.     1.64513    0.305(18)      3063.     0.2468    0.2955
  79449.     1.64563    0.284(17)      3384.     0.2469    0.3015
  79473.     1.64612    0.295(17)      3346.     0.2469    0.3062
  79497.     1.64661    0.300(18)      3211.     0.2469    0.3087
  79521.     1.64711    0.314(18)      3036.     0.2470    0.3088
  79545.     1.64760    0.321(18)      2937.     0.2470    0.3063
  79568.     1.64810    0.301(18)      3217.     0.2470    0.3020
  79592.     1.64859    0.273(17)      3337.     0.2471    0.2964
  79616.     1.64909    0.303(18)      3101.     0.2471    0.2904
  79640.     1.64958    0.262(16)      3787.     0.2472    0.2845
  79664.     1.65007    0.231(14)      4853.     0.2472    0.2790
  79688.     1.65057    0.228(14)      4911.     0.2473    0.2742
  79712.     1.65107    0.225(14)      5268.     0.2473    0.2702
  79736.     1.65156    0.217(14)      5255.     0.2473    0.2670
  79760.     1.65206    0.218(14)      5347.     0.2474    0.2646
  79784.     1.65255    0.213(14)      5454.     0.2474    0.2628
  79807.     1.65305    0.189(13)      6096.     0.2475    0.2616
  79831.     1.65354    0.249(17)      3435.     0.2475    0.2608
  79855.     1.65404    0.236(18)      3232.     0.2476    0.2605
  79879.     1.65454    0.254(18)      2970.     0.2476    0.2606
  79903.     1.65503    0.248(19)      2857.     0.2477    0.2611
  79927.     1.65553    0.263(19)      2841.     0.2477    0.2619
  79951.     1.65603    0.297(20)      2487.     0.2477    0.2632
  79975.     1.65652    0.264(19)      2847.     0.2478    0.2650
  79999.     1.65702    0.310(20)      2468.     0.2478    0.2675
  80023.     1.65752    0.295(20)      2549.     0.2479    0.2708
  80047.     1.65801    0.250(18)      3239.     0.2479    0.2748
  80071.     1.65851    0.282(19)      2849.     0.2480    0.2797
  80095.     1.65901    0.260(18)      3162.     0.2480    0.2854
  80119.     1.65951    0.295(19)      2753.     0.2481    0.2918
  80143.     1.66000    0.312(20)      2491.     0.2481    0.2986
  80167.     1.66050    0.323(20)      2411.     0.2482    0.3053
  80191.     1.66100    0.300(19)      2865.     0.2482    0.3114
  80215.     1.66150    0.309(20)      2623.     0.2483    0.3163
  80239.     1.66200    0.328(21)      2360.     0.2483    0.3197
  80264.     1.66250    0.334(21)      2206.     0.2484    0.3218
  80288.     1.66299    0.311(20)      2610.     0.2485    0.3238
  80312.     1.66349    0.322(20)      2429.     0.2485    0.3270
  80336.     1.66399    0.356(21)      2368.     0.2486    0.3330
  80360.     1.66449    0.381(21)      2259.     0.2486    0.3431
  80384.     1.66499    0.423(23)      1883.     0.2487    0.3574
  80408.     1.66549    0.418(23)      1967.     0.2487    0.3751
  80432.     1.66599    0.415(22)      2025.     0.2488    0.3937
  80456.     1.66649    0.427(23)      1918.     0.2488    0.4097
  80481.     1.66699    0.423(22)      2043.     0.2489    0.4211
  80505.     1.66749    0.399(22)      2101.     0.2490    0.4290
  80529.     1.66799    0.431(23)      1932.     0.2490    0.4363
  80553.     1.66849    0.473(23)      1839.     0.2491    0.4453
  80577.     1.66899    0.464(24)      1780.     0.2491    0.4562
  80601.     1.66949    0.509(25)      1652.     0.2492    0.4677
  80626.     1.66999    0.549(27)      1424.     0.2493    0.4773
  80650.     1.67049    0.518(24)      1700.     0.2493    0.4816
  80674.     1.67100    0.522(25)      1657.     0.2494    0.4772
  80698.     1.67150    0.430(22)      2006.     0.2494    0.4628
  80722.     1.67200    0.422(22)      2053.     0.2495    0.4399
  80747.     1.67250    0.389(21)      2190.     0.2496    0.4122
  80771.     1.67300    0.410(23)      1913.     0.2496    0.3834
  80795.     1.67350    0.385(22)      2124.     0.2497    0.3564
  80819.     1.67401    0.330(20)      2412.     0.2498    0.3329
  80843.     1.67451    0.347(21)      2286.     0.2498    0.3137
  80868.     1.67501    0.307(20)      2616.     0.2499    0.2989
  80892.     1.67551    0.302(20)      2558.     0.2499    0.2879
  80916.     1.67602    0.312(20)      2413.     0.2500    0.2800
  80941.     1.67652    0.324(20)      2432.     0.2501    0.2744
  80965.     1.67702    0.327(21)      2327.     0.2501    0.2706
  80989.     1.67752    0.301(20)      2427.     0.2502    0.2679
  81013.     1.67803    0.287(19)      2765.     0.2503    0.2662
  81038.     1.67853    0.248(17)      3439.     0.2503    0.2652
  81062.     1.67903    0.276(18)      2935.     0.2504    0.2650
  81086.     1.67954    0.260(18)      3123.     0.2505    0.2660
  81111.     1.68004    0.266(18)      3205.     0.2506    0.2686
  81135.     1.68055    0.271(17)      3363.     0.2506    0.2738
  81159.     1.68105    0.273(18)      3122.     0.2507    0.2822
  81184.     1.68155    0.278(18)      3146.     0.2508    0.2939
  81208.     1.68206    0.284(18)      3147.     0.2508    0.3075
  81232.     1.68256    0.327(19)      2687.     0.2509    0.3202
  81257.     1.68307    0.321(19)      2850.     0.2510    0.3279
  81281.     1.68357    0.290(18)      3132.     0.2511    0.3280
  81306.     1.68408    0.313(19)      2900.     0.2511    0.3207
  81330.     1.68458    0.300(18)      3090.     0.2512    0.3092
  81354.     1.68509    0.287(18)      3163.     0.2513    0.2966
  81379.     1.68559    0.289(19)      2703.     0.2513    0.2851
  81403.     1.68610    0.296(19)      2857.     0.2514    0.2761
  81428.     1.68661    0.253(17)      3374.     0.2515    0.2696
  81452.     1.68711    0.275(18)      3210.     0.2516    0.2653
  81476.     1.68762    0.262(18)      3260.     0.2516    0.2625
  81501.     1.68812    0.277(19)      2811.     0.2517    0.2606
  81525.     1.68863    0.271(18)      3149.     0.2518    0.2594
  81550.     1.68914    0.295(19)      2669.     0.2519    0.2586
  81574.     1.68964    0.258(18)      3227.     0.2519    0.2581
  81599.     1.69015    0.276(18)      2941.     0.2520    0.2578
  81623.     1.69066    0.272(18)      2962.     0.2521    0.2576
  81648.     1.69117    0.261(18)      3023.     0.2522    0.2574
  81672.     1.69167    0.242(17)      3456.     0.2523    0.2574
  81697.     1.69218    0.226(16)      3933.     0.2523    0.2574
  81721.     1.69269    0.224(16)      3859.     0.2524    0.2575
  81746.     1.69320    0.251(17)      3289.     0.2525    0.2576
  81770.     1.69370    0.256(18)      3101.     0.2526    0.2577
  81795.     1.69421    0.258(18)      3185.     0.2527    0.2579
  81819.     1.69472    0.249(18)      3144.     0.2527    0.2582
  81844.     1.69523    0.259(18)      3167.     0.2528    0.2586
  81868.     1.69574    0.252(17)      3364.     0.2529    0.2590
  81893.     1.69625    0.290(19)      2796.     0.2530    0.2596
  81918.     1.69676    0.280(18)      3048.     0.2531    0.2604
  81942.     1.69726    0.262(18)      3011.     0.2531    0.2615
  81967.     1.69777    0.291(19)      2666.     0.2532    0.2630
  81991.     1.69828    0.276(18)      3002.     0.2533    0.2652
  82016.     1.69879    0.254(17)      3490.     0.2534    0.2682
  82040.     1.69930    0.287(18)      2965.     0.2535    0.2722
  82065.     1.69981    0.287(19)      2862.     0.2536    0.2775
  82090.     1.70032    0.260(17)      3505.     0.2536    0.2841
  82114.     1.70083    0.275(18)      3111.     0.2537    0.2919
  82139.     1.70134    0.312(20)      2498.     0.2538    0.3005
  82164.     1.70185    0.307(19)      2803.     0.2539    0.3094
  82188.     1.70236    0.315(19)      2731.     0.2540    0.3176
  82213.     1.70287    0.364(21)      2357.     0.2541    0.3239
  82238.     1.70338    0.327(20)      2500.     0.2542    0.3270
  82262.     1.70390    0.363(21)      2175.     0.2542    0.3260
  82287.     1.70441    0.325(19)      2680.     0.2543    0.3213
  82312.     1.70492    0.307(19)      2922.     0.2544    0.3140
  82336.     1.70543    0.304(19)      2785.     0.2545    0.3055
  82361.     1.70594    0.311(19)      2688.     0.2546    0.2969
  82386.     1.70645    0.266(18)      3111.     0.2547    0.2891
  82410.     1.70697    0.276(19)      2853.     0.2548    0.2825
  82435.     1.70748    0.259(17)      3302.     0.2549    0.2773
  82460.     1.70799    0.250(18)      3118.     0.2549    0.2736
  82485.     1.70850    0.262(18)      2983.     0.2550    0.2710
  82509.     1.70901    0.283(19)      2858.     0.2551    0.2695
  82534.     1.70953    0.288(19)      2695.     0.2552    0.2689
  82559.     1.71004    0.302(20)      2613.     0.2553    0.2690
  82584.     1.71055    0.305(20)      2558.     0.2554    0.2698
  82608.     1.71107    0.266(18)      2984.     0.2555    0.2713
  82633.     1.71158    0.307(19)      2715.     0.2556    0.2734
  82658.     1.71209    0.270(18)      3128.     0.2557    0.2762
  82683.     1.71261    0.267(18)      3249.     0.2558    0.2798
  82708.     1.71312    0.280(18)      2997.     0.2558    0.2842
  82732.     1.71363    0.301(20)      2579.     0.2559    0.2894
  82757.     1.71415    0.312(20)      2545.     0.2560    0.2954
  82782.     1.71466    0.300(20)      2594.     0.2561    0.3019
  82807.     1.71518    0.339(21)      2370.     0.2562    0.3086
  82832.     1.71569    0.335(21)      2368.     0.2563    0.3149
  82857.     1.71621    0.300(19)      2778.     0.2564    0.3199
  82881.     1.71672    0.325(19)      2664.     0.2565    0.3230
  82906.     1.71724    0.307(19)      2882.     0.2566    0.3236
  82931.     1.71775    0.319(20)      2573.     0.2567    0.3215
  82956.     1.71827    0.275(18)      3129.     0.2568    0.3174
  82981.     1.71878    0.297(19)      2819.     0.2569    0.3119
  83006.     1.71930    0.330(21)      2311.     0.2569    0.3054
  83031.     1.71981    0.331(21)      2329.     0.2570    0.2987
  83056.     1.72033    0.311(19)      2654.     0.2571    0.2923
  83081.     1.72085    0.265(18)      3151.     0.2572    0.2864
  83105.     1.72136    0.299(20)      2629.     0.2573    0.2813
  83130.     1.72188    0.293(19)      2647.     0.2574    0.2770
  83155.     1.72240    0.285(19)      2771.     0.2575    0.2736
  83180.     1.72291    0.286(20)      2619.     0.2576    0.2708
  83205.     1.72343    0.255(18)      2999.     0.2577    0.2686
  83230.     1.72395    0.253(18)      3105.     0.2578    0.2670
  83255.     1.72446    0.240(17)      3268.     0.2579    0.2657
  83280.     1.72498    0.237(17)      3331.     0.2580    0.2648
  83305.     1.72550    0.258(18)      3176.     0.2581    0.2641
  83330.     1.72602    0.284(19)      2786.     0.2582    0.2636
  83355.     1.72653    0.258(18)      3110.     0.2583    0.2632
  83380.     1.72705    0.244(18)      3195.     0.2584    0.2628
  83405.     1.72757    0.252(18)      3103.     0.2585    0.2626
  83430.     1.72809    0.258(18)      3125.     0.2586    0.2624
  83455.     1.72861    0.300(20)      2383.     0.2586    0.2622
  83480.     1.72913    0.296(20)      2526.     0.2587    0.2621
  83505.     1.72964    0.265(18)      2957.     0.2588    0.2620
  83530.     1.73016    0.263(18)      2962.     0.2589    0.2619
  83555.     1.73068    0.226(17)      3336.     0.2590    0.2619
  83580.     1.73120    0.256(18)      2983.     0.2591    0.2618
  83606.     1.73172    0.250(18)      3146.     0.2592    0.2619
  83631.     1.73224    0.247(19)      2904.     0.2593    0.2618
  83656.     1.73276    0.271(19)      2805.     0.2594    0.2618
  83681.     1.73328    0.272(19)      2656.     0.2595    0.2619
  83706.     1.73380    0.289(20)      2614.     0.2596    0.2619
  83731.     1.73432    0.261(19)      2815.     0.2597    0.2619
  83756.     1.73484    0.233(18)      3254.     0.2598    0.2619
  83781.     1.73536    0.270(18)      2955.     0.2599    0.2620
  83806.     1.73588    0.279(19)      2652.     0.2600    0.2620
  83832.     1.73640    0.242(18)      3262.     0.2601    0.2621
  83857.     1.73692    0.274(19)      2827.     0.2602    0.2622
  83882.     1.73744    0.274(20)      2618.     0.2603    0.2622
  83907.     1.73797    0.271(19)      2773.     0.2604    0.2625
  83932.     1.73849    0.281(19)      2638.     0.2605    0.2625
  83957.     1.73901    0.250(18)      3001.     0.2606    0.2627
  83983.     1.73953    0.272(19)      2715.     0.2607    0.2629
  84008.     1.74005    0.284(20)      2609.     0.2608    0.2631
  84033.     1.74057    0.262(18)      2959.     0.2609    0.2634
  84058.     1.74110    0.269(18)      2998.     0.2609    0.2638
  84083.     1.74162    0.242(17)      3340.     0.2610    0.2643
  84109.     1.74214    0.260(19)      2837.     0.2611    0.2648
  84134.     1.74266    0.272(19)      2699.     0.2612    0.2655
  84159.     1.74319    0.238(18)      3158.     0.2613    0.2661
  84184.     1.74371    0.279(19)      2646.     0.2614    0.2666
  84210.     1.74423    0.257(18)      3086.     0.2615    0.2670
  84235.     1.74476    0.279(20)      2521.     0.2616    0.2672
  84260.     1.74528    0.256(18)      3038.     0.2617    0.2671
  84285.     1.74580    0.262(19)      2827.     0.2618    0.2669
  84311.     1.74633    0.285(20)      2593.     0.2619    0.2665
  84336.     1.74685    0.267(19)      2760.     0.2620    0.2661
  84361.     1.74738    0.274(19)      2683.     0.2621    0.2657
  84387.     1.74790    0.246(18)      3041.     0.2622    0.2653
  84412.     1.74842    0.263(19)      2875.     0.2623    0.2650
  84437.     1.74895    0.256(19)      2847.     0.2624    0.2648
  84463.     1.74947    0.277(19)      2679.     0.2625    0.2647
  84488.     1.75000    0.280(20)      2539.     0.2626    0.2646
  84513.     1.75052    0.298(21)      2332.     0.2627    0.2646
  84539.     1.75105    0.263(20)      2549.     0.2628    0.2646
  84564.     1.75157    0.277(19)      2674.     0.2628    0.2647
  84589.     1.75210    0.258(19)      2858.     0.2629    0.2648
  84615.     1.75262    0.292(20)      2526.     0.2630    0.2648
  84640.     1.75315    0.315(22)      2155.     0.2631    0.2649
  84665.     1.75368    0.308(21)      2276.     0.2632    0.2650
  84691.     1.75420    0.266(20)      2627.     0.2633    0.2651
  84716.     1.75473    0.280(20)      2533.     0.2634    0.2652
  84742.     1.75525    0.275(19)      2767.     0.2635    0.2653
  84767.     1.75578    0.258(19)      2762.     0.2636    0.2654
  84793.     1.75631    0.253(19)      2813.     0.2637    0.2655
  84818.     1.75684    0.224(18)      3260.     0.2638    0.2656
  84843.     1.75736    0.248(18)      2927.     0.2639    0.2657
  84869.     1.75789    0.267(19)      2754.     0.2640    0.2658
  84894.     1.75842    0.282(20)      2509.     0.2640    0.2659
  84920.     1.75894    0.265(19)      2816.     0.2641    0.2661
  84945.     1.75947    0.292(20)      2427.     0.2642    0.2661
  84971.     1.76000    0.320(21)      2212.     0.2643    0.2663
  84996.     1.76053    0.310(21)      2206.     0.2644    0.2664
  85022.     1.76106    0.246(18)      3136.     0.2645    0.2666
  85047.     1.76158    0.284(20)      2432.     0.2646    0.2667
  85073.     1.76211    0.308(21)      2218.     0.2647    0.2668
  85098.     1.76264    0.271(19)      2668.     0.2648    0.2670
  85124.     1.76317    0.255(18)      3011.     0.2649    0.2671
  85149.     1.76370    0.276(19)      2676.     0.2650    0.2673
  85175.     1.76423    0.285(20)      2560.     0.2650    0.2674
  85200.     1.76476    0.255(19)      2777.     0.2651    0.2676
  85226.     1.76529    0.288(21)      2328.     0.2652    0.2677
  85252.     1.76582    0.269(20)      2571.     0.2653    0.2679
  85277.     1.76635    0.273(19)      2645.     0.2654    0.2681
  85303.     1.76688    0.259(19)      2849.     0.2655    0.2686
  85328.     1.76741    0.303(20)      2433.     0.2656    0.2688
  85354.     1.76794    0.260(19)      2738.     0.2657    0.2690
  85380.     1.76847    0.295(21)      2365.     0.2657    0.2692
  85405.     1.76900    0.244(18)      2936.     0.2658    0.2694
  85431.     1.76953    0.273(20)      2436.     0.2659    0.2696
  85456.     1.77006    0.277(20)      2603.     0.2660    0.2699
  85482.     1.77059    0.271(20)      2579.     0.2661    0.2702
  85508.     1.77112    0.280(20)      2595.     0.2662    0.2705
  85533.     1.77165    0.315(21)      2315.     0.2663    0.2708
  85559.     1.77218    0.276(19)      2666.     0.2663    0.2711
  85585.     1.77272    0.235(18)      3116.     0.2664    0.2715
  85610.     1.77325    0.270(20)      2480.     0.2665    0.2719
  85636.     1.77378    0.292(21)      2364.     0.2666    0.2724
  85662.     1.77431    0.284(20)      2508.     0.2667    0.2729
  85687.     1.77484    0.269(19)      2644.     0.2668    0.2735
  85713.     1.77538    0.285(20)      2433.     0.2668    0.2743
  85739.     1.77591    0.278(20)      2491.     0.2669    0.2753
  85765.     1.77644    0.301(20)      2393.     0.2670    0.2765
  85790.     1.77698    0.320(22)      2101.     0.2671    0.2782
  85816.     1.77751    0.288(20)      2537.     0.2672    0.2805
  85842.     1.77804    0.326(22)      2078.     0.2673    0.2835
  85868.     1.77858    0.296(20)      2383.     0.2673    0.2873
  85893.     1.77911    0.314(21)      2222.     0.2674    0.2923
  85919.     1.77964    0.276(19)      2830.     0.2675    0.2983
  85945.     1.78018    0.295(20)      2576.     0.2676    0.3054
  85971.     1.78071    0.331(21)      2310.     0.2677    0.3134
  85996.     1.78124    0.349(22)      2047.     0.2677    0.3218
  86022.     1.78178    0.345(21)      2187.     0.2678    0.3299
  86048.     1.78231    0.353(22)      2050.     0.2679    0.3366
  86074.     1.78285    0.361(22)      2020.     0.2680    0.3409
  86100.     1.78338    0.357(22)      2016.     0.2681    0.3419
  86125.     1.78392    0.344(22)      2160.     0.2681    0.3395
  86151.     1.78445    0.328(22)      2058.     0.2682    0.3345
  86177.     1.78499    0.340(22)      2046.     0.2683    0.3277
  86203.     1.78552    0.313(21)      2262.     0.2684    0.3202
  86229.     1.78606    0.307(21)      2255.     0.2684    0.3127
  86255.     1.78660    0.308(21)      2240.     0.2685    0.3057
  86281.     1.78713    0.275(20)      2445.     0.2686    0.2998
  86307.     1.78767    0.329(22)      1994.     0.2687    0.2948
  86332.     1.78820    0.272(20)      2619.     0.2687    0.2910
  86358.     1.78874    0.305(21)      2215.     0.2688    0.2881
  86384.     1.78928    0.290(20)      2416.     0.2689    0.2861
  86410.     1.78981    0.304(22)      2113.     0.2690    0.2847
  86436.     1.79035    0.299(21)      2289.     0.2690    0.2840
  86462.     1.79089    0.329(22)      2052.     0.2691    0.2837
  86488.     1.79143    0.288(21)      2224.     0.2692    0.2838
  86514.     1.79196    0.270(20)      2492.     0.2693    0.2842
  86540.     1.79250    0.249(19)      2669.     0.2693    0.2850
  86566.     1.79304    0.267(20)      2495.     0.2694    0.2863
  86592.     1.79358    0.287(21)      2179.     0.2695    0.2882
  86618.     1.79411    0.296(21)      2231.     0.2695    0.2912
  86644.     1.79465    0.280(20)      2559.     0.2696    0.2960
  86670.     1.79519    0.303(20)      2417.     0.2697    0.3040
  86696.     1.79573    0.338(22)      2026.     0.2697    0.3165
  86722.     1.79627    0.383(24)      1802.     0.2698    0.3353
  86748.     1.79681    0.420(25)      1584.     0.2699    0.3616
  86774.     1.79735    0.372(23)      1935.     0.2699    0.3954
  86800.     1.79789    0.444(24)      1689.     0.2700    0.4343
  86826.     1.79843    0.473(26)      1531.     0.2701    0.4731
  86852.     1.79896    0.488(25)      1616.     0.2702    0.5036
  86878.     1.79950    0.506(26)      1489.     0.2702    0.5175
  86904.     1.80004    0.483(26)      1536.     0.2703    0.5121
  86930.     1.80058    0.467(24)      1681.     0.2703    0.4916
  86956.     1.80112    0.424(24)      1717.     0.2704    0.4639
  86982.     1.80166    0.392(22)      1996.     0.2705    0.4363
  87008.     1.80221    0.377(22)      2028.     0.2705    0.4132
  87034.     1.80275    0.419(24)      1670.     0.2706    0.3957
  87061.     1.80329    0.369(23)      1941.     0.2707    0.3820
  87087.     1.80383    0.345(22)      2119.     0.2707    0.3692
  87113.     1.80437    0.363(23)      1912.     0.2708    0.3558
  87139.     1.80491    0.340(23)      1975.     0.2709    0.3421
  87165.     1.80545    0.343(22)      1997.     0.2709    0.3292
  87191.     1.80599    0.325(22)      1984.     0.2710    0.3181
  87217.     1.80654    0.289(21)      2360.     0.2710    0.3094
  87244.     1.80708    0.334(22)      1989.     0.2711    0.3032
  87270.     1.80762    0.320(22)      2078.     0.2712    0.2991
  87296.     1.80816    0.311(21)      2243.     0.2712    0.2966
  87322.     1.80870    0.327(23)      1867.     0.2713    0.2954
  87348.     1.80925    0.284(20)      2380.     0.2713    0.2952
  87374.     1.80979    0.340(24)      1784.     0.2714    0.2954
  87401.     1.81033    0.295(21)      2196.     0.2715    0.2962
  87427.     1.81088    0.289(21)      2357.     0.2715    0.2974
  87453.     1.81142    0.328(22)      2067.     0.2716    0.2990
  87479.     1.81196    0.334(23)      1826.     0.2716    0.3012
  87506.     1.81251    0.336(23)      1827.     0.2717    0.3042
  87532.     1.81305    0.331(23)      1945.     0.2718    0.3082
  87558.     1.81359    0.328(22)      1977.     0.2718    0.3136
  87584.     1.81414    0.324(22)      2133.     0.2719    0.3210
  87611.     1.81468    0.343(23)      1963.     0.2719    0.3311
  87637.     1.81523    0.359(23)      1956.     0.2720    0.3447
  87663.     1.81577    0.320(21)      2335.     0.2720    0.3630
  87690.     1.81632    0.398(24)      1807.     0.2721    0.3866
  87716.     1.81686    0.429(25)      1544.     0.2721    0.4163
  87742.     1.81741    0.445(26)      1488.     0.2722    0.4523
  87768.     1.81795    0.484(26)      1463.     0.2722    0.4941
  87795.     1.81850    0.504(27)      1420.     0.2723    0.5401
  87821.     1.81904    0.568(28)      1307.     0.2724    0.5873
  87847.     1.81959    0.591(29)      1206.     0.2724    0.6310
  87874.     1.82013    0.617(28)      1237.     0.2725    0.6649
  87900.     1.82068    0.653(30)      1147.     0.2725    0.6832
  87927.     1.82123    0.625(29)      1222.     0.2726    0.6823
  87953.     1.82177    0.687(30)      1076.     0.2726    0.6632
  87979.     1.82232    0.660(30)      1130.     0.2727    0.6300
  88006.     1.82287    0.616(29)      1172.     0.2727    0.5883
  88032.     1.82341    0.558(28)      1314.     0.2728    0.5433
  88059.     1.82396    0.479(26)      1472.     0.2728    0.4992
  88085.     1.82451    0.436(24)      1673.     0.2729    0.4589
  88111.     1.82505    0.413(25)      1646.     0.2729    0.4239
  88138.     1.82560    0.365(23)      1879.     0.2730    0.3948
  88164.     1.82615    0.397(24)      1737.     0.2730    0.3716
  88191.     1.82670    0.339(22)      2053.     0.2731    0.3537
  88217.     1.82725    0.308(21)      2312.     0.2731    0.3404
  88244.     1.82779    0.339(23)      1936.     0.2732    0.3307
  88270.     1.82834    0.331(22)      2054.     0.2732    0.3240
  88297.     1.82889    0.298(21)      2259.     0.2733    0.3197
  88323.     1.82944    0.313(21)      2226.     0.2733    0.3174
  88350.     1.82999    0.276(20)      2426.     0.2733    0.3171
  88376.     1.83054    0.335(23)      1880.     0.2734    0.3189
  88403.     1.83109    0.301(22)      2150.     0.2734    0.3228
  88429.     1.83164    0.329(23)      1900.     0.2735    0.3293
  88456.     1.83219    0.369(24)      1747.     0.2735    0.3383
  88482.     1.83273    0.317(21)      2186.     0.2736    0.3497
  88509.     1.83328    0.335(22)      2043.     0.2736    0.3629
  88535.     1.83383    0.371(22)      1995.     0.2737    0.3765
  88562.     1.83438    0.395(24)      1683.     0.2737    0.3888
  88588.     1.83494    0.390(24)      1699.     0.2738    0.3979
  88615.     1.83549    0.370(24)      1783.     0.2738    0.4035
  88642.     1.83604    0.405(24)      1688.     0.2739    0.4067
  88668.     1.83659    0.395(25)      1652.     0.2739    0.4096
  88695.     1.83714    0.434(26)      1459.     0.2739    0.4139
  88721.     1.83769    0.424(25)      1585.     0.2740    0.4207
  88748.     1.83824    0.407(25)      1655.     0.2740    0.4304
  88775.     1.83879    0.400(24)      1709.     0.2741    0.4418
  88801.     1.83934    0.420(26)      1485.     0.2741    0.4533
  88828.     1.83990    0.421(25)      1562.     0.2742    0.4621
  88855.     1.84045    0.442(25)      1567.     0.2742    0.4659
  88881.     1.84100    0.451(25)      1555.     0.2742    0.4631
  88908.     1.84155    0.469(26)      1481.     0.2743    0.4537
  88935.     1.84210    0.459(26)      1512.     0.2743    0.4390
  88961.     1.84266    0.426(25)      1556.     0.2744    0.4211
  88988.     1.84321    0.461(26)      1468.     0.2744    0.4019
  89015.     1.84376    0.401(25)      1627.     0.2745    0.3830
  89041.     1.84432    0.385(24)      1724.     0.2745    0.3657
  89068.     1.84487    0.353(23)      1865.     0.2746    0.3505
  89095.     1.84542    0.324(23)      1961.     0.2746    0.3379
  89121.     1.84598    0.341(24)      1733.     0.2746    0.3278
  89148.     1.84653    0.320(22)      2018.     0.2747    0.3200
  89175.     1.84708    0.303(22)      2103.     0.2747    0.3141
  89202.     1.84764    0.311(22)      2002.     0.2748    0.3095
  89228.     1.84819    0.276(21)      2314.     0.2748    0.3060
  89255.     1.84875    0.305(22)      2023.     0.2749    0.3030
  89282.     1.84930    0.300(22)      2109.     0.2749    0.3006
  89309.     1.84986    0.307(22)      2010.     0.2749    0.2987
  89336.     1.85041    0.283(21)      2256.     0.2750    0.2972
  89362.     1.85097    0.272(21)      2298.     0.2750    0.2961
  89389.     1.85152    0.313(22)      1984.     0.2751    0.2953
  89416.     1.85208    0.298(22)      2104.     0.2751    0.2948
  89443.     1.85263    0.282(21)      2298.     0.2751    0.2945
  89470.     1.85319    0.258(20)      2488.     0.2752    0.2943
  89496.     1.85374    0.287(22)      1989.     0.2752    0.2944
  89523.     1.85430    0.265(21)      2279.     0.2753    0.2946
  89550.     1.85486    0.293(21)      2211.     0.2753    0.2950
  89577.     1.85541    0.299(22)      2108.     0.2754    0.2956
  89604.     1.85597    0.282(22)      2142.     0.2754    0.2965
  89631.     1.85653    0.264(21)      2237.     0.2755    0.2977
  89658.     1.85708    0.318(23)      1912.     0.2755    0.2992
  89685.     1.85764    0.354(25)      1652.     0.2755    0.3013
  89712.     1.85820    0.301(22)      1999.     0.2756    0.3037
  89738.     1.85876    0.306(22)      2057.     0.2756    0.3067
  89765.     1.85931    0.272(20)      2404.     0.2757    0.3099
  89792.     1.85987    0.295(22)      2018.     0.2757    0.3133
  89819.     1.86043    0.303(22)      2067.     0.2758    0.3165
  89846.     1.86099    0.299(23)      1954.     0.2758    0.3191
  89873.     1.86155    0.291(22)      2094.     0.2758    0.3209
  89900.     1.86210    0.294(22)      2065.     0.2759    0.3219
  89927.     1.86266    0.318(23)      1869.     0.2759    0.3222
  89954.     1.86322    0.331(23)      1813.     0.2760    0.3223
  89981.     1.86378    0.333(24)      1762.     0.2760    0.3225
  90008.     1.86434    0.361(25)      1655.     0.2761    0.3232
  90035.     1.86490    0.310(22)      2091.     0.2761    0.3246
  90062.     1.86546    0.348(24)      1694.     0.2762    0.3270
  90089.     1.86602    0.371(25)      1627.     0.2762    0.3307
  90116.     1.86658    0.345(23)      1903.     0.2763    0.3360
  90143.     1.86714    0.381(25)      1581.     0.2763    0.3433
  90170.     1.86770    0.414(25)      1565.     0.2764    0.3535
  90197.     1.86826    0.457(26)      1438.     0.2764    0.3674
  90224.     1.86882    0.451(27)      1351.     0.2765    0.3862
  90251.     1.86938    0.462(27)      1345.     0.2765    0.4115
  90278.     1.86994    0.460(27)      1388.     0.2766    0.4448
  90305.     1.87050    0.459(26)      1491.     0.2766    0.4877
  90333.     1.87106    0.551(29)      1204.     0.2767    0.5413
  90360.     1.87162    0.592(30)      1115.     0.2767    0.6062
  90387.     1.87219    0.705(33)      944.      0.2768    0.6818
  90414.     1.87275    0.768(33)      908.      0.2768    0.7659
  90441.     1.87331    0.88(4)        770.      0.277     0.854
  90468.     1.87387    0.91(4)        797.      0.277     0.939
  90495.     1.87443    1.05(4)        696.      0.277     1.011
  90522.     1.87500    1.03(4)        727.      0.277     1.060
  90550.     1.87556    1.03(4)        687.      0.277     1.078
  90577.     1.87612    1.05(4)        675.      0.277     1.063
  90604.     1.87668    0.99(4)        719.      0.277     1.022
  90631.     1.87725    0.95(4)        748.      0.277     0.962
  90658.     1.87781    0.848(34)      874.      0.2773    0.8922
  90686.     1.87837    0.781(35)      838.      0.2773    0.8183
  90713.     1.87894    0.746(33)      921.      0.2774    0.7451
  90740.     1.87950    0.697(32)      972.      0.2775    0.6755
  90767.     1.88006    0.636(31)      1037.     0.2775    0.6116
  90794.     1.88063    0.580(29)      1155.     0.2776    0.5548
  90822.     1.88119    0.523(28)      1249.     0.2776    0.5059
  90849.     1.88176    0.479(27)      1343.     0.2777    0.4650
  90876.     1.88232    0.452(26)      1473.     0.2778    0.4314
  90903.     1.88289    0.467(27)      1347.     0.2778    0.4045
  90931.     1.88345    0.377(24)      1685.     0.2779    0.3832
  90958.     1.88402    0.346(24)      1744.     0.2779    0.3666
  90985.     1.88458    0.368(25)      1599.     0.2780    0.3538
  91013.     1.88515    0.360(24)      1741.     0.2781    0.3438
  91040.     1.88571    0.346(24)      1709.     0.2781    0.3358
  91067.     1.88628    0.352(25)      1576.     0.2782    0.3292
  91094.     1.88684    0.335(24)      1692.     0.2783    0.3239
  91122.     1.88741    0.367(25)      1542.     0.2783    0.3194
  91149.     1.88798    0.317(23)      1868.     0.2784    0.3159
  91176.     1.88854    0.306(22)      1977.     0.2785    0.3131
  91204.     1.88911    0.278(22)      2101.     0.2785    0.3112
  91231.     1.88968    0.291(22)      1997.     0.2786    0.3100
  91259.     1.89024    0.306(24)      1772.     0.2787    0.3095
  91286.     1.89081    0.285(22)      1999.     0.2787    0.3096
  91313.     1.89138    0.334(24)      1732.     0.2788    0.3103
  91341.     1.89195    0.298(22)      1989.     0.2789    0.3114
  91368.     1.89251    0.340(25)      1559.     0.2790    0.3123
  91396.     1.89308    0.312(23)      1840.     0.2790    0.3128
  91423.     1.89365    0.327(24)      1701.     0.2791    0.3125
  91450.     1.89422    0.275(21)      2187.     0.2792    0.3111
  91478.     1.89479    0.330(25)      1639.     0.2793    0.3089
  91505.     1.89535    0.333(24)      1716.     0.2793    0.3063
  91533.     1.89592    0.329(24)      1730.     0.2794    0.3036
  91560.     1.89649    0.306(23)      1866.     0.2795    0.3010
  91588.     1.89706    0.301(23)      1825.     0.2796    0.2988
  91615.     1.89763    0.279(22)      2084.     0.2797    0.2970
  91643.     1.89820    0.293(23)      1952.     0.2797    0.2955
  91670.     1.89877    0.312(23)      1849.     0.2798    0.2945
  91698.     1.89934    0.284(22)      2008.     0.2799    0.2937
  91725.     1.89991    0.311(23)      1917.     0.2800    0.2931
  91753.     1.90048    0.309(23)      1844.     0.2801    0.2927
  91780.     1.90105    0.324(24)      1765.     0.2802    0.2925
  91808.     1.90162    0.330(24)      1710.     0.2803    0.2926
  91835.     1.90219    0.312(23)      1890.     0.2804    0.2929
  91863.     1.90276    0.299(23)      1820.     0.2804    0.2936
  91890.     1.90333    0.326(25)      1587.     0.2805    0.2949
  91918.     1.90390    0.330(25)      1599.     0.2806    0.2967
  91945.     1.90447    0.343(26)      1532.     0.2807    0.2988
  91973.     1.90504    0.308(24)      1787.     0.2808    0.3008
  92001.     1.90561    0.324(24)      1752.     0.2809    0.3021
  92028.     1.90619    0.282(22)      1979.     0.2810    0.3023
  92056.     1.90676    0.305(23)      1882.     0.2811    0.3015
  92083.     1.90733    0.288(24)      1808.     0.2812    0.3000
  92111.     1.90790    0.310(24)      1785.     0.2813    0.2986
  92139.     1.90848    0.286(23)      1927.     0.2814    0.2974
  92166.     1.90905    0.305(24)      1789.     0.2815    0.2969
  92194.     1.90962    0.267(21)      2185.     0.2816    0.2970
  92222.     1.91019    0.319(24)      1767.     0.2817    0.2978
  92249.     1.91077    0.322(25)      1635.     0.2818    0.2993
  92277.     1.91134    0.286(23)      1926.     0.2820    0.3016
  92305.     1.91191    0.259(20)      2458.     0.2821    0.3049
  92332.     1.91249    0.278(22)      1985.     0.2822    0.3095
  92360.     1.91306    0.297(23)      1933.     0.2823    0.3160
  92388.     1.91363    0.309(23)      1847.     0.2824    0.3250
  92415.     1.91421    0.336(25)      1646.     0.2825    0.3372
  92443.     1.91478    0.361(25)      1559.     0.2826    0.3529
  92471.     1.91536    0.377(26)      1465.     0.2828    0.3721
  92499.     1.91593    0.426(28)      1295.     0.2829    0.3941
  92526.     1.91651    0.447(29)      1230.     0.2830    0.4169
  92554.     1.91708    0.417(27)      1423.     0.2831    0.4372
  92582.     1.91766    0.424(26)      1424.     0.2832    0.4509
  92610.     1.91823    0.436(27)      1378.     0.2834    0.4558
  92638.     1.91881    0.467(28)      1268.     0.2835    0.4526
  92665.     1.91938    0.455(28)      1292.     0.2836    0.4432
  92693.     1.91996    0.435(26)      1432.     0.2837    0.4291
  92721.     1.92054    0.414(28)      1312.     0.2839    0.4106
  92749.     1.92111    0.411(28)      1311.     0.2840    0.3897
  92777.     1.92169    0.383(26)      1424.     0.2841    0.3690
  92804.     1.92226    0.361(26)      1429.     0.2843    0.3515
  92832.     1.92284    0.389(27)      1352.     0.2844    0.3388
  92860.     1.92342    0.355(26)      1526.     0.2846    0.3313
  92888.     1.92399    0.318(24)      1758.     0.2847    0.3285
  92916.     1.92457    0.312(24)      1720.     0.2848    0.3295
  92944.     1.92515    0.321(25)      1649.     0.2850    0.3332
  92972.     1.92573    0.330(24)      1700.     0.2851    0.3385
  92999.     1.92630    0.303(23)      1930.     0.2853    0.3442
  93027.     1.92688    0.373(27)      1354.     0.2854    0.3490
  93055.     1.92746    0.347(26)      1510.     0.2856    0.3517
  93083.     1.92804    0.307(23)      1892.     0.2857    0.3518
  93111.     1.92862    0.387(27)      1349.     0.2859    0.3497
  93139.     1.92920    0.330(25)      1636.     0.2860    0.3462
  93167.     1.92977    0.355(26)      1535.     0.2862    0.3426
  93195.     1.93035    0.332(25)      1589.     0.2863    0.3397
  93223.     1.93093    0.360(27)      1391.     0.2865    0.3384
  93251.     1.93151    0.351(26)      1492.     0.2866    0.3391
  93279.     1.93209    0.339(25)      1597.     0.2868    0.3424
  93307.     1.93267    0.345(25)      1562.     0.2870    0.3484
  93335.     1.93325    0.317(23)      1856.     0.2871    0.3573
  93363.     1.93383    0.362(26)      1439.     0.2873    0.3691
  93391.     1.93441    0.345(25)      1599.     0.2875    0.3838
  93419.     1.93499    0.380(26)      1443.     0.2876    0.4011
  93447.     1.93557    0.440(28)      1243.     0.2878    0.4205
  93475.     1.93615    0.452(29)      1200.     0.2880    0.4412
  93503.     1.93673    0.420(27)      1358.     0.2882    0.4619
  93531.     1.93731    0.419(27)      1366.     0.2883    0.4810
  93559.     1.93790    0.480(30)      1079.     0.2885    0.4963
  93587.     1.93848    0.460(28)      1272.     0.2887    0.5057
  93615.     1.93906    0.441(28)      1313.     0.2889    0.5078
  93643.     1.93964    0.518(30)      1082.     0.2890    0.5023
  93671.     1.94022    0.480(30)      1130.     0.2892    0.4902
  93699.     1.94080    0.505(31)      1060.     0.2894    0.4733
  93728.     1.94139    0.471(30)      1136.     0.2896    0.4536
  93756.     1.94197    0.532(32)     1000.      0.2898    0.4330
  93784.     1.94255    0.461(28)      1257.     0.2900    0.4127
  93812.     1.94313    0.495(30)      1111.     0.2902    0.3938
  93840.     1.94372    0.358(26)      1513.     0.2904    0.3769
  93868.     1.94430    0.388(27)      1359.     0.2906    0.3622
  93896.     1.94488    0.354(27)      1422.     0.2908    0.3498
  93925.     1.94547    0.361(27)      1397.     0.2910    0.3396
  93953.     1.94605    0.309(24)      1695.     0.2912    0.3314
  93981.     1.94663    0.330(25)      1546.     0.2914    0.3249
  94009.     1.94722    0.293(24)      1772.     0.2916    0.3199
  94037.     1.94780    0.297(24)      1787.     0.2918    0.3159
  94066.     1.94839    0.268(22)      1994.     0.2920    0.3129
  94094.     1.94897    0.312(25)      1620.     0.2922    0.3105
  94122.     1.94956    0.303(25)      1618.     0.2924    0.3087
  94150.     1.95014    0.281(23)      1815.     0.2926    0.3073
  94178.     1.95073    0.296(24)      1669.     0.2929    0.3062
  94207.     1.95131    0.241(21)      2232.     0.2931    0.3053
  94235.     1.95190    0.282(24)      1705.     0.2933    0.3045
  94263.     1.95248    0.312(25)      1593.     0.2935    0.3039
  94292.     1.95307    0.312(24)      1689.     0.2937    0.3034
  94320.     1.95365    0.308(25)      1544.     0.2940    0.3030
  94348.     1.95424    0.273(22)      2052.     0.2942    0.3026
  94376.     1.95483    0.313(26)      1494.     0.2944    0.3023
  94405.     1.95541    0.312(26)      1488.     0.2946    0.3021
  94433.     1.95600    0.312(25)      1647.     0.2949    0.3019
  94461.     1.95659    0.296(25)      1592.     0.2951    0.3017
  94490.     1.95717    0.326(26)      1447.     0.2953    0.3016
  94518.     1.95776    0.292(25)      1632.     0.2956    0.3015
  94546.     1.95835    0.291(25)      1591.     0.2958    0.3016
  94575.     1.95894    0.317(26)      1526.     0.2961    0.3016
  94603.     1.95952    0.335(26)      1492.     0.2963    0.3016
  94632.     1.96011    0.302(25)      1615.     0.2966    0.3016
  94660.     1.96070    0.354(27)      1354.     0.2968    0.3016
  94688.     1.96129    0.347(26)      1479.     0.2971    0.3016
  94717.     1.96188    0.346(26)      1521.     0.2973    0.3017
  94745.     1.96246    0.347(26)      1516.     0.2976    0.3018
  94774.     1.96305    0.313(25)      1629.     0.2978    0.3019
  94802.     1.96364    0.275(23)      1913.     0.2981    0.3020
  94830.     1.96423    0.303(25)      1574.     0.2983    0.3021
  94859.     1.96482    0.344(27)      1330.     0.2986    0.3022
  94887.     1.96541    0.351(28)      1248.     0.2988    0.3024
  94916.     1.96600    0.289(25)      1659.     0.2991    0.3025
  94944.     1.96659    0.286(25)      1609.     0.2994    0.3027
  94973.     1.96718    0.284(23)      1817.     0.2996    0.3028
  95001.     1.96777    0.324(26)      1428.     0.2999    0.3030
  95030.     1.96836    0.301(25)      1560.     0.3002    0.3032
  95058.     1.96895    0.293(25)      1575.     0.3005    0.3034
  95087.     1.96954    0.306(25)      1653.     0.3007    0.3036
  95115.     1.97013    0.286(24)      1735.     0.3010    0.3038
  95144.     1.97072    0.268(23)      1870.     0.3013    0.3040
  95172.     1.97131    0.310(25)      1540.     0.3016    0.3042
  95201.     1.97191    0.309(26)      1495.     0.3018    0.3044
  95230.     1.97250    0.316(27)      1416.     0.3021    0.3046
  95258.     1.97309    0.276(24)      1675.     0.3024    0.3048
  95287.     1.97368    0.297(25)      1588.     0.3027    0.3051
  95315.     1.97427    0.214(21)      2331.     0.3030    0.3053
  95344.     1.97487    0.260(24)      1707.     0.3033    0.3055
  95372.     1.97546    0.292(25)      1594.     0.3036    0.3058
  95401.     1.97605    0.289(25)      1598.     0.3039    0.3060
  95430.     1.97664    0.266(24)      1770.     0.3041    0.3063
  95458.     1.97724    0.238(21)      2217.     0.3044    0.3065
  95487.     1.97783    0.272(23)      1899.     0.3047    0.3068
  95516.     1.97842    0.293(25)      1563.     0.3050    0.3070
  95544.     1.97902    0.302(24)      1710.     0.3053    0.3073
  95573.     1.97961    0.307(26)      1516.     0.3056    0.3076
  95602.     1.98020    0.304(26)      1499.     0.3060    0.3078
  95630.     1.98080    0.314(27)      1401.     0.3063    0.3081
  95659.     1.98139    0.256(22)      2075.     0.3066    0.3084
  95688.     1.98199    0.285(24)      1688.     0.3069    0.3087
  95716.     1.98258    0.311(26)      1496.     0.3072    0.3086
  95745.     1.98318    0.282(24)      1715.     0.3075    0.3089
  95774.     1.98377    0.257(23)      1822.     0.3078    0.3092
  95803.     1.98437    0.293(25)      1580.     0.3081    0.3095
  95831.     1.98496    0.273(24)      1754.     0.3084    0.3098
  95860.     1.98556    0.247(22)      2115.     0.3088    0.3101
  95889.     1.98615    0.275(24)      1772.     0.3091    0.3103
  95918.     1.98675    0.270(23)      1848.     0.3094    0.3106
  95946.     1.98734    0.257(23)      1935.     0.3097    0.3109
  95975.     1.98794    0.336(27)      1375.     0.3101    0.3112
  96004.     1.98854    0.321(27)      1380.     0.3104    0.3116
  96033.     1.98913    0.283(25)      1648.     0.3107    0.3119
  96062.     1.98973    0.288(25)      1551.     0.3110    0.3122
  96090.     1.99033    0.303(26)      1517.     0.3114    0.3125
  96119.     1.99092    0.343(29)      1193.     0.3117    0.3128
  96148.     1.99152    0.344(28)      1253.     0.3120    0.3132
  96177.     1.99212    0.269(24)      1718.     0.3124    0.3135
  96206.     1.99272    0.324(28)      1289.     0.3127    0.3138
  96235.     1.99331    0.354(30)      1142.     0.3131    0.3141
  96263.     1.99391    0.313(27)      1385.     0.3134    0.3145
  96292.     1.99451    0.253(24)      1810.     0.3137    0.3148
  96321.     1.99511    0.333(28)      1275.     0.3141    0.3152
  96350.     1.99571    0.337(28)      1273.     0.3144    0.3155
  96379.     1.99631    0.328(27)      1361.     0.3148    0.3158
  96408.     1.99691    0.325(28)      1288.     0.3151    0.3162
  96437.     1.99750    0.379(31)      1051.     0.3155    0.3165
  96466.     1.99810    0.308(27)      1349.     0.3158    0.3169
  96495.     1.99870    0.307(25)      1592.     0.3162    0.3172
  96524.     1.99930    0.392(30)      1093.     0.3165    0.3176
  96553.     1.99990    0.341(28)      1263.     0.3169    0.3179
  96582.     2.00050    0.329(28)      1281.     0.3172    0.3183
  96611.     2.00110    0.350(29)      1200.     0.3176    0.3187
  96640.     2.00170    0.359(29)      1200.     0.3179    0.3190
  96669.     2.00230    0.330(28)      1303.     0.3183    0.3195
  96698.     2.00290    0.365(30)      1127.     0.3186    0.3199
  96727.     2.00351    0.341(29)      1223.     0.3190    0.3203
  96756.     2.00411    0.299(26)      1455.     0.3194    0.3207
  96785.     2.00471    0.334(29)      1224.     0.3197    0.3218
  96814.     2.00531    0.319(28)      1268.     0.3201    0.3222
  96843.     2.00591    0.324(28)      1287.     0.3205    0.3226
  96872.     2.00651    0.360(30)      1144.     0.3208    0.3231
  96901.     2.00711    0.330(28)      1276.     0.3212    0.3235
  96930.     2.00772    0.350(28)      1234.     0.3216    0.3240
  96959.     2.00832    0.331(28)      1243.     0.3219    0.3246
  96988.     2.00892    0.375(30)      1144.     0.3223    0.3252
  97017.     2.00952    0.377(31)      1036.     0.3227    0.3260
  97046.     2.01013    0.333(28)      1298.     0.3230    0.3270
  97075.     2.01073    0.334(29)      1197.     0.3234    0.3280
  97104.     2.01133    0.343(29)      1217.     0.3238    0.3291
  97134.     2.01194    0.358(29)      1190.     0.3242    0.3299
  97163.     2.01254    0.353(29)      1163.     0.3245    0.3304
  97192.     2.01314    0.353(29)      1207.     0.3249    0.3305
  97221.     2.01375    0.357(30)      1106.     0.3253    0.3305
  97250.     2.01435    0.340(30)      1141.     0.3257    0.3303
  97279.     2.01496    0.381(31)      1014.     0.3260    0.3301
  97309.     2.01556    0.325(29)      1204.     0.3264    0.3301
  97338.     2.01617    0.328(29)      1223.     0.3268    0.3302
  97367.     2.01677    0.375(31)      1045.     0.3272    0.3304
  97396.     2.01738    0.323(28)      1311.     0.3275    0.3307
  97425.     2.01798    0.360(29)      1152.     0.3279    0.3310
  97455.     2.01859    0.326(28)      1285.     0.3283    0.3314
  97484.     2.01919    0.383(32)      1001.     0.3287    0.3319
  97513.     2.01980    0.381(31)      1052.     0.3291    0.3323
  97542.     2.02040    0.383(32)      983.      0.3295    0.3328
  97572.     2.02101    0.350(30)      1085.     0.3298    0.3333
  97601.     2.02162    0.344(30)      1108.     0.3302    0.3338
  97630.     2.02222    0.387(32)      998.      0.3306    0.3343
  97659.     2.02283    0.365(30)      1149.     0.3310    0.3348
  97689.     2.02344    0.348(29)      1187.     0.3314    0.3353
  97718.     2.02404    0.329(29)      1204.     0.3318    0.3359
  97747.     2.02465    0.378(32)      1005.     0.3321    0.3365
  97777.     2.02526    0.371(31)      1068.     0.3325    0.3371
  97806.     2.02587    0.310(28)      1263.     0.3329    0.3377
  97835.     2.02647    0.358(31)      1022.     0.3333    0.3384
  97865.     2.02708    0.376(32)      1004.     0.3337    0.3392
  97894.     2.02769    0.412(33)      928.      0.3341    0.3400
  97923.     2.02830    0.411(33)      922.      0.3345    0.3410
  97953.     2.02891    0.376(32)      973.      0.3349    0.3422
  97982.     2.02951    0.346(30)      1137.     0.3352    0.3438
  98012.     2.03012    0.373(30)      1082.     0.3356    0.3458
  98041.     2.03073    0.367(30)      1102.     0.3360    0.3485
  98070.     2.03134    0.333(29)      1189.     0.3364    0.3520
  98100.     2.03195    0.344(29)      1181.     0.3368    0.3567
  98129.     2.03256    0.349(29)      1185.     0.3372    0.3625
  98159.     2.03317    0.424(33)      931.      0.3376    0.3694
  98188.     2.03378    0.458(34)      870.      0.3380    0.3772
  98218.     2.03439    0.418(33)      904.      0.3383    0.3853
  98247.     2.03500    0.386(30)      1123.     0.3387    0.3927
  98277.     2.03561    0.428(33)      925.      0.3391    0.3981
  98306.     2.03622    0.485(34)      845.      0.3395    0.4004
  98336.     2.03683    0.431(33)      897.      0.3399    0.3993
  98365.     2.03744    0.429(34)      887.      0.3403    0.3952
  98395.     2.03806    0.382(30)      1094.     0.3407    0.3893
  98424.     2.03867    0.404(32)      1002.     0.3410    0.3825
  98454.     2.03928    0.415(33)      938.      0.3414    0.3760
  98483.     2.03989    0.393(31)      1031.     0.3418    0.3701
  98513.     2.04050    0.417(32)      978.      0.3422    0.3653
  98542.     2.04111    0.407(33)      917.      0.3426    0.3616
  98572.     2.04173    0.373(31)      1067.     0.3430    0.3590
  98601.     2.04234    0.373(30)      1116.     0.3433    0.3572
  98631.     2.04295    0.359(29)      1168.     0.3437    0.3562
  98661.     2.04357    0.351(29)      1223.     0.3441    0.3557
  98690.     2.04418    0.347(29)      1205.     0.3445    0.3556
  98720.     2.04479    0.404(32)      958.      0.3449    0.3558
  98749.     2.04540    0.345(29)      1151.     0.3452    0.3562
  98779.     2.04602    0.394(32)      968.      0.3456    0.3568
  98809.     2.04663    0.356(30)      1141.     0.3460    0.3576
  98838.     2.04725    0.355(29)      1152.     0.3464    0.3585
  98868.     2.04786    0.333(27)      1325.     0.3468    0.3595
  98898.     2.04847    0.306(28)      1309.     0.3471    0.3608
  98927.     2.04909    0.309(28)      1311.     0.3475    0.3623
  98957.     2.04970    0.365(30)      1091.     0.3479    0.3642
  98987.     2.05032    0.375(31)      1027.     0.3483    0.3671
  99016.     2.05093    0.369(30)      1079.     0.3486    0.3709
  99046.     2.05155    0.378(31)      1050.     0.3490    0.3772
  99076.     2.05216    0.353(29)      1206.     0.3494    0.3880
  99105.     2.05278    0.439(32)      964.      0.3497    0.4067
  99135.     2.05340    0.400(30)      1078.     0.3501    0.4369
  99165.     2.05401    0.455(33)      916.      0.3505    0.4810
  99195.     2.05463    0.54(4)        789.      0.351     0.538
  99224.     2.05525    0.64(4)        738.      0.351     0.602
  99254.     2.05586    0.59(4)        798.      0.352     0.658
  99284.     2.05648    0.64(4)        726.      0.352     0.691
  99314.     2.05710    0.69(4)        698.      0.352     0.689
  99344.     2.05771    0.61(4)        752.      0.353     0.655
  99373.     2.05833    0.542(35)      820.      0.3530    0.6035
  99403.     2.05895    0.530(34)      850.      0.3534    0.5490
  99433.     2.05957    0.53(4)        806.      0.354     0.502
  99463.     2.06018    0.436(30)      1084.     0.3541    0.4690
  99493.     2.06080    0.482(32)      972.      0.3544    0.4502
  99522.     2.06142    0.469(33)      924.      0.3548    0.4443
  99552.     2.06204    0.395(29)      1191.     0.3551    0.4489
  99582.     2.06266    0.444(30)      1112.     0.3555    0.4620
  99612.     2.06328    0.413(27)      1323.     0.3558    0.4818
  99642.     2.06389    0.434(27)      1344.     0.3562    0.5067
  99672.     2.06451    0.438(27)      1334.     0.3565    0.5346
  99702.     2.06513    0.496(30)      1124.     0.3568    0.5629
  99732.     2.06575    0.506(33)      908.      0.3572    0.5877
  99762.     2.06637    0.63(4)        662.      0.358     0.605
  99792.     2.06699    0.63(4)        622.      0.358     0.610
  99821.     2.06761    0.60(4)        650.      0.358     0.604
  99851.     2.06823    0.52(4)        789.      0.359     0.586
  99881.     2.06885    0.56(4)        689.      0.359     0.561
  99911.     2.06947    0.55(4)        728.      0.359     0.533
  99941.     2.07009    0.52(4)        698.      0.360     0.505
  99971.     2.07072    0.474(35)      823.      0.3598    0.4788
  100001.    2.07134    0.45(4)        789.      0.360     0.456
  100031.    2.07196    0.51(4)        643.      0.360     0.437
  100061.    2.07258    0.435(34)      869.      0.3608    0.4215
  100091.    2.07320    0.437(35)      825.      0.3611    0.4099
  100121.    2.07382    0.376(32)      1000.     0.3614    0.4012
  100151.    2.07445    0.44(4)        800.      0.362     0.395
  100181.    2.07507    0.415(35)      828.      0.3620    0.3903
  100211.    2.07569    0.389(33)      892.      0.3624    0.3870
  100242.    2.07631    0.393(33)      921.      0.3627    0.3847
  100272.    2.07694    0.427(34)      878.      0.3630    0.3830
  100302.    2.07756    0.409(34)      869.      0.3633    0.3818
  100332.    2.07818    0.42(4)        792.      0.364     0.381
  100362.    2.07881    0.44(4)        799.      0.364     0.380
  100392.    2.07943    0.371(32)      954.      0.3641    0.3798
  100422.    2.08005    0.381(34)      875.      0.3644    0.3794
  100452.    2.08068    0.367(32)      953.      0.3647    0.3792
  100482.    2.08130    0.42(4)        777.      0.365     0.379
  100512.    2.08193    0.355(32)      975.      0.3653    0.3789
  100543.    2.08255    0.341(32)     1000.      0.3656    0.3789
  100573.    2.08318    0.393(33)      914.      0.3659    0.3790
  100603.    2.08380    0.401(34)      848.      0.3661    0.3791
  100633.    2.08443    0.44(4)        786.      0.366     0.379
  100663.    2.08505    0.43(4)        784.      0.367     0.379
  100694.    2.08568    0.352(32)      978.      0.3670    0.3796
  100724.    2.08630    0.409(35)      840.      0.3672    0.3799
  100754.    2.08693    0.393(34)      862.      0.3675    0.3802
  100784.    2.08755    0.423(34)      841.      0.3677    0.3805
  100814.    2.08818    0.42(4)        799.      0.368     0.381
  100845.    2.08881    0.321(30)      1089.     0.3683    0.3812
  100875.    2.08943    0.399(34)      871.      0.3685    0.3816
  100905.    2.09006    0.46(4)        744.      0.369     0.382
  100935.    2.09069    0.398(35)      835.      0.3690    0.3825
  100966.    2.09131    0.392(33)      908.      0.3692    0.3830
  100996.    2.09194    0.406(35)      819.      0.3695    0.3835
  101026.    2.09257    0.42(4)        789.      0.370     0.384
  101057.    2.09320    0.42(4)        801.      0.370     0.385
  101087.    2.09383    0.383(33)      910.      0.3702    0.3853
  101117.    2.09445    0.41(4)        810.      0.370     0.386
  101148.    2.09508    0.407(35)      826.      0.3706    0.3866
  101178.    2.09571    0.404(35)      824.      0.3709    0.3873
  101208.    2.09634    0.388(34)      884.      0.3711    0.3881
  101239.    2.09697    0.43(4)        795.      0.371     0.389
  101269.    2.09760    0.419(34)      865.      0.3715    0.3897
  101299.    2.09823    0.405(34)      854.      0.3717    0.3906
  101330.    2.09886    0.46(4)        750.      0.372     0.392
  101360.    2.09949    0.441(35)      819.      0.3721    0.3926
  101391.    2.10012    0.412(33)      919.      0.3723    0.3937
  101421.    2.10075    0.440(35)      817.      0.3725    0.3948
  101451.    2.10138    0.402(34)      885.      0.3727    0.3961
  101482.    2.10201    0.399(33)      939.      0.3729    0.3974
  101512.    2.10264    0.401(33)      905.      0.3731    0.3989
  101543.    2.10327    0.377(31)      1049.     0.3733    0.4004
  101573.    2.10390    0.362(30)      1097.     0.3735    0.4021
  101604.    2.10453    0.398(33)      903.      0.3737    0.4039
  101634.    2.10516    0.400(33)      895.      0.3738    0.4059
  101665.    2.10579    0.377(32)      957.      0.3740    0.4081
  101695.    2.10642    0.395(32)      972.      0.3742    0.4104
  101726.    2.10706    0.428(35)      820.      0.3743    0.4131
  101756.    2.10769    0.407(34)      843.      0.3745    0.4160
  101787.    2.10832    0.387(34)      874.      0.3747    0.4192
  101817.    2.10895    0.369(32)      1001.     0.3748    0.4228
  101848.    2.10959    0.416(35)      827.      0.3750    0.4268
  101878.    2.11022    0.390(33)      933.      0.3751    0.4313
  101909.    2.11085    0.399(32)      951.      0.3753    0.4365
  101940.    2.11149    0.47(4)        745.      0.375     0.443
  101970.    2.11212    0.443(35)      826.      0.3755    0.4496
  102001.    2.11275    0.397(32)      974.      0.3757    0.4580
  102031.    2.11339    0.48(4)        807.      0.376     0.468
  102062.    2.11402    0.473(35)      832.      0.3759    0.4816
  102093.    2.11465    0.481(35)      829.      0.3761    0.4989
  102123.    2.11529    0.446(32)      964.      0.3762    0.5218
  102154.    2.11592    0.499(34)      841.      0.3763    0.5527
  102184.    2.11656    0.60(4)        661.      0.376     0.595
  102215.    2.11719    0.68(4)        588.      0.377     0.651
  102246.    2.11783    0.74(4)        551.      0.377     0.724
  102276.    2.11846    0.82(4)        564.      0.377     0.819
  102307.    2.11910    0.96(5)        483.      0.377     0.936
  102338.    2.11973    1.06(5)        446.      0.377     1.076
  102369.    2.12037    1.40(6)        330.6     0.377     1.236
  102399.    2.12101    1.46(6)        323.7     0.377     1.409
  102430.    2.12164    1.72(6)        270.8     0.377     1.583
  102461.    2.12228    1.82(6)        267.2     0.377     1.739
  102491.    2.12292    2.01(7)        232.5     0.377     1.854
  102522.    2.12355    1.98(6)        241.9     0.377     1.908
  102553.    2.12419    1.89(6)        255.1     0.377     1.890
  102584.    2.12483    1.76(6)        268.3     0.378     1.806
  102614.    2.12546    1.69(6)        274.3     0.378     1.673
  102645.    2.12610    1.41(5)        337.6     0.378     1.514
  102676.    2.12674    1.30(5)        356.      0.378     1.347
  102707.    2.12738    1.16(5)        406.      0.378     1.187
  102738.    2.12802    1.00(5)        461.      0.378     1.043
  102768.    2.12865    0.90(4)        514.      0.378     0.922
  102799.    2.12929    0.78(4)        599.      0.378     0.826
  102830.    2.12993    0.70(4)        644.      0.378     0.753
  102861.    2.13057    0.78(4)        555.      0.378     0.701
  102892.    2.13121    0.62(4)        722.      0.378     0.668
  102923.    2.13185    0.62(4)        681.      0.378     0.649
  102954.    2.13249    0.62(4)        628.      0.378     0.641
  102985.    2.13313    0.61(4)        708.      0.378     0.641
  103015.    2.13377    0.62(4)        652.      0.378     0.643
  103046.    2.13441    0.57(4)        758.      0.378     0.644
  103077.    2.13505    0.63(4)        693.      0.378     0.642
  103108.    2.13569    0.68(4)        594.      0.378     0.632
  103139.    2.13633    0.59(4)        688.      0.378     0.617
  103170.    2.13697    0.57(4)        733.      0.378     0.597
  103201.    2.13761    0.57(4)        749.      0.378     0.574
  103232.    2.13825    0.64(4)        621.      0.378     0.550
  103263.    2.13890    0.53(4)        752.      0.378     0.527
  103294.    2.13954    0.56(4)        734.      0.378     0.506
  103325.    2.14018    0.51(4)        797.      0.378     0.487
  103356.    2.14082    0.498(35)      820.      0.3781    0.4714
  103387.    2.14146    0.479(34)      868.      0.3781    0.4579
  103418.    2.14211    0.498(35)      819.      0.3781    0.4469
  103449.    2.14275    0.495(35)      825.      0.3780    0.4380
  103480.    2.14339    0.470(34)      855.      0.3780    0.4309
  103511.    2.14403    0.431(32)      991.      0.3780    0.4252
  103542.    2.14468    0.417(32)      989.      0.3779    0.4206
  103573.    2.14532    0.49(4)        779.      0.378     0.417
  103604.    2.14596    0.404(31)      1045.     0.3778    0.4138
  103635.    2.14661    0.451(35)      838.      0.3778    0.4113
  103666.    2.14725    0.424(34)      869.      0.3777    0.4091
  103697.    2.14790    0.438(35)      824.      0.3777    0.4072
  103729.    2.14854    0.422(33)      917.      0.3776    0.4056
  103760.    2.14919    0.406(33)      945.      0.3776    0.4041
  103791.    2.14983    0.431(34)      883.      0.3775    0.4028
  103822.    2.15048    0.387(31)      1046.     0.3774    0.4016
  103853.    2.15112    0.388(31)      1032.     0.3773    0.4006
  103884.    2.15177    0.383(32)      989.      0.3773    0.3996
  103915.    2.15241    0.391(33)      928.      0.3772    0.3987
  103947.    2.15306    0.367(31)      1018.     0.3771    0.3979
  103978.    2.15370    0.363(30)      1119.     0.3770    0.3971
  104009.    2.15435    0.374(31)      1053.     0.3769    0.3964
  104040.    2.15500    0.348(31)      1042.     0.3769    0.3958
  104071.    2.15564    0.383(33)      917.      0.3768    0.3952
  104103.    2.15629    0.398(32)      977.      0.3767    0.3947
  104134.    2.15694    0.355(31)      1060.     0.3766    0.3942
  104165.    2.15758    0.384(33)      941.      0.3765    0.3937
  104196.    2.15823    0.361(32)      1004.     0.3764    0.3933
  104228.    2.15888    0.403(34)      851.      0.3763    0.3930
  104259.    2.15953    0.363(32)      981.      0.3761    0.3926
  104290.    2.16017    0.330(31)      1050.     0.3760    0.3923
  104321.    2.16082    0.345(30)      1097.     0.3759    0.3920
  104353.    2.16147    0.382(32)      971.      0.3758    0.3918
  104384.    2.16212    0.432(33)      906.      0.3757    0.3916
  104415.    2.16277    0.44(4)        790.      0.376     0.391
  104447.    2.16342    0.470(35)      821.      0.3754    0.3912
  104478.    2.16406    0.50(4)        761.      0.375     0.391
  104509.    2.16471    0.55(4)        690.      0.375     0.391
  104541.    2.16536    0.455(34)      887.      0.3750    0.3909
  104572.    2.16601    0.471(34)      857.      0.3749    0.3909
  104603.    2.16666    0.470(34)      843.      0.3748    0.3908
  104635.    2.16731    0.49(4)        739.      0.375     0.391
  104666.    2.16796    0.466(34)      847.      0.3745    0.3909
  104698.    2.16861    0.50(4)        728.      0.374     0.391
  104729.    2.16926    0.431(33)      905.      0.3742    0.3911
  104760.    2.16991    0.406(33)      900.      0.3741    0.3913
  104792.    2.17057    0.340(30)      1129.     0.3739    0.3915
  104823.    2.17122    0.385(32)      964.      0.3738    0.3917
  104855.    2.17187    0.382(33)      910.      0.3736    0.3920
  104886.    2.17252    0.420(35)      827.      0.3734    0.3923
  104918.    2.17317    0.416(34)      866.      0.3733    0.3927
  104949.    2.17382    0.372(33)      927.      0.3731    0.3932
  104981.    2.17448    0.395(34)      856.      0.3730    0.3936
  105012.    2.17513    0.389(34)      841.      0.3728    0.3942
  105044.    2.17578    0.397(34)      888.      0.3726    0.3949
  105075.    2.17643    0.364(31)      1037.     0.3725    0.3958
  105107.    2.17709    0.368(32)      986.      0.3723    0.3967
  105138.    2.17774    0.365(31)      1016.     0.3721    0.3979
  105170.    2.17839    0.406(34)      857.      0.3719    0.3992
  105201.    2.17905    0.379(33)      909.      0.3718    0.4008
  105233.    2.17970    0.336(29)      1175.     0.3716    0.4026
  105264.    2.18035    0.318(29)      1203.     0.3714    0.4049
  105296.    2.18101    0.44(4)        809.      0.371     0.408
  105328.    2.18166    0.416(34)      887.      0.3711    0.4108
  105359.    2.18232    0.399(34)      851.      0.3709    0.4145
  105391.    2.18297    0.419(35)      826.      0.3707    0.4189
  105422.    2.18363    0.44(4)        802.      0.371     0.424
  105454.    2.18428    0.389(33)      937.      0.3703    0.4294
  105486.    2.18494    0.44(4)        812.      0.370     0.436
  105517.    2.18559    0.435(34)      889.      0.3700    0.4421
  105549.    2.18625    0.439(33)      925.      0.3698    0.4489
  105581.    2.18690    0.454(35)      823.      0.3696    0.4561
  105612.    2.18756    0.436(35)      821.      0.3694    0.4639
  105644.    2.18822    0.53(4)        690.      0.369     0.473
  105676.    2.18887    0.50(4)        740.      0.369     0.483
  105707.    2.18953    0.473(35)      836.      0.3688    0.4974
  105739.    2.19019    0.55(4)        697.      0.369     0.516
  105771.    2.19084    0.58(4)        635.      0.368     0.540
  105803.    2.19150    0.52(4)        740.      0.368     0.571
  105834.    2.19216    0.52(4)        805.      0.368     0.610
  105866.    2.19282    0.61(4)        628.      0.368     0.659
  105898.    2.19347    0.66(4)        597.      0.368     0.716
  105930.    2.19413    0.70(4)        526.      0.367     0.783
  105961.    2.19479    0.78(4)        496.      0.367     0.857
  105993.    2.19545    0.81(4)        501.      0.367     0.937
  106025.    2.19611    0.84(4)        495.      0.367     1.017
  106057.    2.19677    0.97(5)        432.      0.367     1.093
  106089.    2.19742    0.96(5)        455.      0.366     1.156
  106120.    2.19808    1.10(5)        372.      0.366     1.197
  106152.    2.19874    1.24(5)        331.8     0.366     1.212
  106184.    2.19940    1.20(5)        356.      0.366     1.198
  106216.    2.20006    1.16(5)        388.      0.366     1.156
  106248.    2.20072    1.24(5)        354.      0.365     1.095
  106280.    2.20138    1.23(5)        359.      0.365     1.020
  106312.    2.20204    1.29(6)        330.4     0.365     0.940
  106343.    2.20270    1.26(6)        321.1     0.365     0.860
  106375.    2.20336    1.05(5)        382.      0.365     0.785
  106407.    2.20403    0.93(5)        420.      0.364     0.716
  106439.    2.20469    0.68(4)        566.      0.364     0.655
  106471.    2.20535    0.50(4)        779.      0.364     0.604
  106503.    2.20601    0.59(4)        608.      0.364     0.561
  106535.    2.20667    0.47(4)        728.      0.364     0.526
  106567.    2.20733    0.47(4)        715.      0.363     0.498
  106599.    2.20800    0.43(4)        789.      0.363     0.476
  106631.    2.20866    0.45(4)        753.      0.363     0.458
  106663.    2.20932    0.380(34)      890.      0.3629    0.4446
  106695.    2.20998    0.363(33)      937.      0.3627    0.4338
  106727.    2.21065    0.367(33)      894.      0.3625    0.4253
  106759.    2.21131    0.398(34)      840.      0.3624    0.4184
  106791.    2.21197    0.345(32)      961.      0.3622    0.4127
  106823.    2.21264    0.329(32)      973.      0.3620    0.4079
  106855.    2.21330    0.367(33)      919.      0.3618    0.4039
  106887.    2.21396    0.40(4)        787.      0.362     0.400
  106919.    2.21463    0.366(33)      911.      0.3614    0.3973
  106951.    2.21529    0.38(4)        805.      0.361     0.395
  106983.    2.21596    0.353(31)      1049.     0.3611    0.3922
  107015.    2.21662    0.376(34)      883.      0.3609    0.3900
  107047.    2.21729    0.379(33)      939.      0.3607    0.3880
  107080.    2.21795    0.333(32)      950.      0.3605    0.3862
  107112.    2.21862    0.320(32)      998.      0.3603    0.3845
  107144.    2.21928    0.353(34)      843.      0.3602    0.3830
  107176.    2.21995    0.41(4)        726.      0.360     0.382
  107208.    2.22062    0.388(35)      829.      0.3598    0.3803
  107240.    2.22128    0.357(33)      908.      0.3597    0.3791
  107273.    2.22195    0.321(32)      1001.     0.3595    0.3779
  107305.    2.22261    0.320(32)      993.      0.3593    0.3769
  107337.    2.22328    0.347(33)      933.      0.3592    0.3759
  107369.    2.22395    0.383(35)      824.      0.3590    0.3750
  107401.    2.22462    0.39(4)        782.      0.359     0.374
  107434.    2.22528    0.348(34)      885.      0.3587    0.3734
  107466.    2.22595    0.373(35)      820.      0.3585    0.3726
  107498.    2.22662    0.390(34)      847.      0.3584    0.3719
  107530.    2.22729    0.40(4)        787.      0.358     0.371
  107562.    2.22795    0.383(35)      831.      0.3581    0.3706
  107595.    2.22862    0.382(34)      847.      0.3579    0.3700
  107627.    2.22929    0.363(33)      914.      0.3578    0.3695
  107659.    2.22996    0.356(32)      964.      0.3577    0.3689
  107692.    2.23063    0.313(31)      1039.     0.3575    0.3684
  107724.    2.23130    0.45(4)        657.      0.357     0.368
  107756.    2.23197    0.366(35)      830.      0.3573    0.3675
  107789.    2.23264    0.37(4)        775.      0.357     0.367
  107821.    2.23331    0.361(34)      862.      0.3570    0.3667
  107853.    2.23398    0.41(4)        697.      0.357     0.366
  107886.    2.23465    0.354(33)      899.      0.3567    0.3659
  107918.    2.23532    0.40(4)        738.      0.357     0.366
  107950.    2.23599    0.332(32)      1002.     0.3565    0.3652
  107983.    2.23666    0.313(32)      1001.     0.3564    0.3649
  108015.    2.23733    0.342(32)      956.      0.3563    0.3645
  108048.    2.23800    0.342(34)      878.      0.3562    0.3643
  108080.    2.23867    0.358(34)      849.      0.3561    0.3640
  108112.    2.23934    0.365(34)      864.      0.3560    0.3638
  108145.    2.24002    0.45(4)        641.      0.356     0.364
  108177.    2.24069    0.352(33)      904.      0.3558    0.3633
  108210.    2.24136    0.36(4)        779.      0.356     0.362
  108242.    2.24203    0.331(31)      1011.     0.3556    0.3621
  108275.    2.24271    0.322(33)      939.      0.3555    0.3619
  108307.    2.24338    0.38(4)        804.      0.355     0.362
  108340.    2.24405    0.364(34)      878.      0.3553    0.3615
  108372.    2.24472    0.39(4)        747.      0.355     0.361
  108405.    2.24540    0.364(35)      826.      0.3552    0.3612
  108437.    2.24607    0.39(4)        778.      0.355     0.361
  108470.    2.24675    0.38(4)        756.      0.355     0.361
  108502.    2.24742    0.334(33)      924.      0.3549    0.3608
  108535.    2.24809    0.363(35)      839.      0.3549    0.3606
  108567.    2.24877    0.366(33)      897.      0.3548    0.3605
  108600.    2.24944    0.342(33)      931.      0.3548    0.3604
  108632.    2.25012    0.369(34)      844.      0.3547    0.3603
  108665.    2.25079    0.333(33)      906.      0.3547    0.3602
  108698.    2.25147    0.359(35)      837.      0.3546    0.3602
  108730.    2.25214    0.346(34)      876.      0.3546    0.3606
  108763.    2.25282    0.41(4)        770.      0.355     0.361
  108796.    2.25349    0.41(4)        726.      0.354     0.360
  108828.    2.25417    0.41(4)        759.      0.354     0.360
  108861.    2.25485    0.371(35)      821.      0.3544    0.3604
  108893.    2.25552    0.40(4)        772.      0.354     0.360
  108926.    2.25620    0.45(4)        623.      0.354     0.360
  108959.    2.25688    0.39(4)        776.      0.354     0.360
  108992.    2.25755    0.38(4)        768.      0.354     0.360
  109024.    2.25823    0.40(4)        728.      0.354     0.360
  109057.    2.25891    0.41(4)        707.      0.354     0.360
  109090.    2.25959    0.340(33)      903.      0.3543    0.3605
  109122.    2.26026    0.339(34)      885.      0.3543    0.3605
  109155.    2.26094    0.41(4)        714.      0.354     0.361
  109188.    2.26162    0.334(35)      831.      0.3543    0.3607
  109221.    2.26230    0.43(4)        634.      0.354     0.361
  109253.    2.26298    0.42(4)        601.      0.354     0.361
  109286.    2.26366    0.35(4)        803.      0.354     0.361
  109319.    2.26434    0.291(31)      1038.     0.3544    0.3610
  109352.    2.26502    0.349(34)      865.      0.3544    0.3611
  109385.    2.26569    0.37(4)        798.      0.354     0.361
  109417.    2.26637    0.337(34)      850.      0.3545    0.3614
  109450.    2.26705    0.335(34)      878.      0.3545    0.3616
  109483.    2.26773    0.40(4)        685.      0.355     0.362
  109516.    2.26841    0.40(4)        744.      0.355     0.362
  109549.    2.26910    0.342(34)      871.      0.3546    0.3622
  109582.    2.26978    0.312(33)      945.      0.3547    0.3624
  109614.    2.27046    0.359(35)      818.      0.3547    0.3626
  109647.    2.27114    0.38(4)        777.      0.355     0.363
  109680.    2.27182    0.37(4)        781.      0.355     0.363
  109713.    2.27250    0.42(4)        701.      0.355     0.363
  109746.    2.27318    0.37(4)        808.      0.355     0.364
  109779.    2.27386    0.40(4)        742.      0.355     0.364
  109812.    2.27455    0.39(4)        717.      0.355     0.364
  109845.    2.27523    0.39(4)        747.      0.355     0.365
  109878.    2.27591    0.42(4)        701.      0.355     0.365
  109911.    2.27659    0.40(4)        673.      0.355     0.366
  109944.    2.27728    0.40(4)        735.      0.355     0.366
  109977.    2.27796    0.42(4)        647.      0.356     0.367
  110010.    2.27864    0.39(4)        779.      0.356     0.367
  110043.    2.27933    0.38(4)        715.      0.356     0.368
  110076.    2.28001    0.368(34)      848.      0.3558    0.3686
  110109.    2.28070    0.38(4)        734.      0.356     0.369
  110142.    2.28138    0.36(4)        785.      0.356     0.370
  110175.    2.28206    0.338(35)      823.      0.3561    0.3708
  110208.    2.28275    0.40(4)        711.      0.356     0.372
  110241.    2.28343    0.35(4)        792.      0.356     0.373
  110274.    2.28412    0.41(4)        623.      0.356     0.374
  110307.    2.28480    0.36(4)        771.      0.357     0.375
  110340.    2.28549    0.41(4)        701.      0.357     0.376
  110373.    2.28618    0.40(4)        651.      0.357     0.377
  110406.    2.28686    0.40(4)        706.      0.357     0.379
  110440.    2.28755    0.35(4)        808.      0.357     0.380
  110473.    2.28823    0.45(4)        608.      0.357     0.382
  110506.    2.28892    0.41(4)        717.      0.357     0.384
  110539.    2.28961    0.41(4)        686.      0.357     0.387
  110572.    2.29029    0.38(4)        735.      0.358     0.389
  110605.    2.29098    0.39(4)        718.      0.358     0.392
  110638.    2.29167    0.38(4)        738.      0.358     0.395
  110672.    2.29236    0.39(4)        691.      0.358     0.399
  110705.    2.29304    0.39(4)        786.      0.358     0.404
  110738.    2.29373    0.39(4)        748.      0.358     0.409
  110771.    2.29442    0.40(4)        696.      0.359     0.415
  110805.    2.29511    0.376(35)      816.      0.3587    0.4232
  110838.    2.29580    0.42(4)        724.      0.359     0.434
  110871.    2.29648    0.42(4)        764.      0.359     0.448
  110904.    2.29717    0.52(4)        529.      0.359     0.468
  110938.    2.29786    0.54(4)        546.      0.359     0.497
  110971.    2.29855    0.59(4)        514.      0.359     0.538
  111004.    2.29924    0.56(4)        581.      0.360     0.597
  111037.    2.29993    0.78(5)        404.      0.360     0.679
  111071.    2.30062    0.76(5)        423.      0.360     0.785
  111104.    2.30131    0.83(5)        418.      0.360     0.918
  111137.    2.30200    1.05(5)        330.8     0.360     1.073
  111171.    2.30269    1.15(6)        319.6     0.361     1.240
  111204.    2.30338    1.40(6)        276.2     0.361     1.401
  111237.    2.30407    1.59(7)        228.3     0.361     1.530
  111271.    2.30477    1.72(7)        211.6     0.361     1.600
  111304.    2.30546    1.68(7)        215.3     0.361     1.598
  111338.    2.30615    1.64(7)        212.5     0.361     1.535
  111371.    2.30684    1.55(7)        230.9     0.362     1.440
  111404.    2.30753    1.42(6)        249.2     0.362     1.350
  111438.    2.30823    1.34(6)        270.8     0.362     1.300
  111471.    2.30892    1.32(6)        284.1     0.362     1.309
  111505.    2.30961    1.42(6)        259.4     0.362     1.379
  111538.    2.31030    1.44(6)        263.0     0.363     1.486
  111572.    2.31100    1.72(7)        197.3     0.363     1.579
  111605.    2.31169    1.71(7)        209.1     0.363     1.600
  111639.    2.31238    1.62(7)        216.1     0.363     1.519
  111672.    2.31308    1.34(6)        268.4     0.363     1.352
  111706.    2.31377    1.07(6)        314.5     0.363     1.143
  111739.    2.31446    0.80(5)        411.      0.364     0.939
  111773.    2.31516    0.69(5)        467.      0.364     0.766
  111806.    2.31585    0.62(5)        479.      0.364     0.638
  111840.    2.31655    0.61(5)        486.      0.364     0.550
  111873.    2.31724    0.53(4)        527.      0.364     0.495
  111907.    2.31794    0.48(4)        608.      0.365     0.461
  111940.    2.31863    0.398(35)      817.      0.3648    0.4405
  111974.    2.31933    0.47(4)        637.      0.365     0.427
  112007.    2.32002    0.42(4)        661.      0.365     0.419
  112041.    2.32072    0.49(4)        566.      0.365     0.412
  112075.    2.32142    0.48(4)        598.      0.365     0.407
  112108.    2.32211    0.50(4)        600.      0.366     0.403
  112142.    2.32281    0.59(4)        497.      0.366     0.400
  112176.    2.32351    0.60(4)        523.      0.366     0.397
  112209.    2.32420    0.63(5)        479.      0.366     0.395
  112243.    2.32490    0.50(4)        570.      0.366     0.393
  112277.    2.32560    0.46(4)        613.      0.367     0.391
  112310.    2.32630    0.43(4)        666.      0.367     0.390
  112344.    2.32699    0.44(4)        646.      0.367     0.389
  112378.    2.32769    0.39(4)        718.      0.367     0.388
  112411.    2.32839    0.41(4)        728.      0.367     0.387
  112445.    2.32909    0.44(4)        546.      0.367     0.386
  112479.    2.32979    0.43(4)        566.      0.368     0.385
  112513.    2.33049    0.38(4)        718.      0.368     0.384
  112546.    2.33119    0.40(4)        641.      0.368     0.384
  112580.    2.33189    0.38(4)        728.      0.368     0.383
  112614.    2.33259    0.35(4)        791.      0.368     0.383
  112648.    2.33329    0.39(4)        685.      0.368     0.383
  112681.    2.33399    0.34(4)        799.      0.368     0.382
  112715.    2.33469    0.344(35)      833.      0.3686    0.3822
  112749.    2.33539    0.37(4)        786.      0.369     0.382
  112783.    2.33609    0.35(4)        720.      0.369     0.382
  112817.    2.33679    0.34(4)        779.      0.369     0.382
  112851.    2.33749    0.39(4)        727.      0.369     0.382
  112884.    2.33819    0.36(4)        776.      0.369     0.382
  112918.    2.33889    0.293(32)      993.      0.3695    0.3825
  112952.    2.33959    0.37(4)        708.      0.370     0.383
  112986.    2.34029    0.38(4)        709.      0.370     0.383
  113020.    2.34100    0.320(34)      878.      0.3698    0.3840
  113054.    2.34170    0.48(4)        514.      0.370     0.385
  113088.    2.34240    0.35(4)        777.      0.370     0.386
  113122.    2.34310    0.35(4)        731.      0.370     0.388
  113156.    2.34381    0.41(4)        694.      0.370     0.391
  113190.    2.34451    0.35(4)        769.      0.370     0.394
  113224.    2.34521    0.37(4)        735.      0.370     0.400
  113258.    2.34592    0.39(4)        667.      0.371     0.408
  113292.    2.34662    0.47(4)        526.      0.371     0.418
  113325.    2.34732    0.38(4)        722.      0.371     0.430
  113359.    2.34803    0.43(4)        659.      0.371     0.445
  113394.    2.34873    0.45(4)        641.      0.371     0.463
  113428.    2.34944    0.51(4)        571.      0.371     0.481
  113462.    2.35014    0.51(4)        585.      0.371     0.497
  113496.    2.35085    0.54(4)        533.      0.371     0.510
  113530.    2.35155    0.42(4)        715.      0.371     0.515
  113564.    2.35226    0.50(4)        574.      0.371     0.513
  113598.    2.35296    0.45(4)        715.      0.371     0.504
  113632.    2.35367    0.50(4)        561.      0.371     0.489
  113666.    2.35438    0.43(4)        680.      0.371     0.473
  113700.    2.35508    0.45(4)        694.      0.371     0.456
  113734.    2.35579    0.41(4)        763.      0.371     0.440
  113768.    2.35650    0.40(4)        724.      0.371     0.427
  113802.    2.35720    0.45(4)        614.      0.371     0.416
  113837.    2.35791    0.43(4)        664.      0.371     0.407
  113871.    2.35862    0.40(4)        705.      0.371     0.400
  113905.    2.35932    0.41(4)        652.      0.371     0.395
  113939.    2.36003    0.338(33)      899.      0.3713    0.3913
  113973.    2.36074    0.44(4)        609.      0.371     0.388
  114007.    2.36145    0.39(4)        638.      0.371     0.386
  114042.    2.36216    0.37(4)        721.      0.371     0.384
  114076.    2.36287    0.322(33)      917.      0.3713    0.3831
  114110.    2.36357    0.319(33)      945.      0.3712    0.3820
  114144.    2.36428    0.37(4)        675.      0.371     0.381
  114179.    2.36499    0.38(4)        740.      0.371     0.380
  114213.    2.36570    0.40(4)        669.      0.371     0.380
  114247.    2.36641    0.36(4)        752.      0.371     0.379
  114281.    2.36712    0.37(4)        676.      0.371     0.379
  114316.    2.36783    0.39(4)        620.      0.371     0.378
  114350.    2.36854    0.322(34)      890.      0.3708    0.3781
  114384.    2.36925    0.46(4)        557.      0.371     0.378
  114418.    2.36996    0.34(4)        768.      0.371     0.378
  114453.    2.37067    0.276(31)      1050.     0.3705    0.3774
  114487.    2.37139    0.313(33)      920.      0.3704    0.3772
  114521.    2.37210    0.35(4)        757.      0.370     0.377
  114556.    2.37281    0.38(4)        708.      0.370     0.377
  114590.    2.37352    0.42(4)        622.      0.370     0.377
  114625.    2.37423    0.45(4)        554.      0.370     0.377
  114659.    2.37495    0.40(4)        619.      0.370     0.376
  114693.    2.37566    0.47(4)        503.      0.370     0.376
  114728.    2.37637    0.36(4)        743.      0.369     0.376
  114762.    2.37708    0.39(4)        644.      0.369     0.376
  114797.    2.37780    0.35(4)        728.      0.369     0.376
  114831.    2.37851    0.35(4)        707.      0.369     0.376
  114866.    2.37922    0.38(4)        731.      0.369     0.376
  114900.    2.37994    0.35(4)        772.      0.369     0.376
  114934.    2.38065    0.34(4)        704.      0.368     0.376
  114969.    2.38137    0.287(33)      927.      0.3683    0.3765
  115003.    2.38208    0.39(4)        653.      0.368     0.377
  115038.    2.38279    0.34(4)        737.      0.368     0.377
  115072.    2.38351    0.39(4)        646.      0.368     0.377
  115107.    2.38422    0.34(4)        806.      0.367     0.377
  115141.    2.38494    0.302(33)      941.      0.3672    0.3780
  115176.    2.38566    0.38(4)        672.      0.367     0.379
  115211.    2.38637    0.41(4)        652.      0.367     0.379
  115245.    2.38709    0.37(4)        691.      0.367     0.380
  115280.    2.38780    0.37(4)        724.      0.366     0.381
  115314.    2.38852    0.42(4)        576.      0.366     0.382
  115349.    2.38924    0.348(35)      823.      0.3658    0.3831
  115384.    2.38995    0.36(4)        741.      0.366     0.385
  115418.    2.39067    0.41(4)        600.      0.365     0.387
  115453.    2.39139    0.41(4)        629.      0.365     0.390
  115487.    2.39210    0.42(4)        623.      0.365     0.393
  115522.    2.39282    0.44(4)        595.      0.364     0.398
  115557.    2.39354    0.50(4)        558.      0.364     0.407
  115591.    2.39426    0.53(4)        517.      0.364     0.424
  115626.    2.39498    0.48(4)        588.      0.364     0.457
  115661.    2.39569    0.57(4)        531.      0.363     0.521
  115695.    2.39641    0.65(5)        462.      0.363     0.631
  115730.    2.39713    0.80(5)        386.      0.363     0.803
  115765.    2.39785    0.91(5)        364.      0.362     1.037
  115800.    2.39857    1.24(6)        266.6     0.362     1.309
  115834.    2.39929    1.63(7)        209.8     0.362     1.560
  115869.    2.40001    1.79(7)        190.8     0.361     1.713
  115904.    2.40073    1.86(7)        179.3     0.361     1.711
  115939.    2.40145    1.75(7)        187.5     0.361     1.562
  115973.    2.40217    1.38(7)        234.0     0.360     1.322
  116008.    2.40289    0.99(6)        328.1     0.360     1.063
  116043.    2.40361    0.65(4)        512.      0.360     0.835
  116078.    2.40433    0.58(4)        513.      0.359     0.662
  116113.    2.40505    0.57(4)        494.      0.359     0.546
  116147.    2.40578    0.49(4)        574.      0.359     0.475
  116182.    2.40650    0.49(4)        505.      0.358     0.434
  116217.    2.40722    0.40(4)        612.      0.358     0.411
  116252.    2.40794    0.42(4)        622.      0.357     0.398
  116287.    2.40866    0.48(5)        489.      0.357     0.390
  116322.    2.40939    0.43(4)        557.      0.357     0.385
  116357.    2.41011    0.36(4)        685.      0.356     0.382
  116392.    2.41083    0.34(4)        811.      0.356     0.379
  116426.    2.41156    0.33(4)        811.      0.356     0.377
  116461.    2.41228    0.39(4)        674.      0.355     0.375
  116496.    2.41300    0.39(4)        675.      0.355     0.374
  116531.    2.41373    0.36(4)        711.      0.354     0.372
  116566.    2.41445    0.40(4)        595.      0.354     0.371
  116601.    2.41518    0.36(4)        722.      0.354     0.371
  116636.    2.41590    0.35(4)        712.      0.353     0.370
  116671.    2.41662    0.37(4)        724.      0.353     0.370
  116706.    2.41735    0.324(34)      857.      0.3525    0.3704
  116741.    2.41807    0.38(4)        646.      0.352     0.371
  116776.    2.41880    0.40(4)        599.      0.352     0.372
  116811.    2.41953    0.31(4)        786.      0.351     0.374
  116846.    2.42025    0.39(4)        630.      0.351     0.376
  116881.    2.42098    0.38(4)        642.      0.351     0.380
  116916.    2.42170    0.46(4)        543.      0.350     0.385
  116952.    2.42243    0.34(4)        768.      0.350     0.391
  116987.    2.42316    0.44(4)        570.      0.349     0.399
  117022.    2.42388    0.45(4)        566.      0.349     0.409
  117057.    2.42461    0.47(4)        544.      0.349     0.420
  117092.    2.42534    0.43(4)        583.      0.348     0.434
  117127.    2.42607    0.53(5)        483.      0.348     0.448
  117162.    2.42679    0.42(4)        633.      0.347     0.464
  117197.    2.42752    0.43(4)        633.      0.347     0.478
  117232.    2.42825    0.49(4)        514.      0.347     0.491
  117268.    2.42898    0.53(5)        482.      0.346     0.499
  117303.    2.42971    0.61(5)        416.      0.346     0.503
  117338.    2.43044    0.57(5)        473.      0.346     0.500
  117373.    2.43117    0.57(5)        444.      0.345     0.492
  117408.    2.43190    0.51(4)        523.      0.345     0.479
  117444.    2.43262    0.48(4)        528.      0.345     0.465
  117479.    2.43335    0.51(4)        500.      0.344     0.449
  117514.    2.43408    0.48(4)        574.      0.344     0.433
  117549.    2.43481    0.41(4)        705.      0.343     0.419
  117585.    2.43554    0.350(35)      815.      0.3431    0.4055
  117620.    2.43628    0.39(4)        633.      0.343     0.394
  117655.    2.43701    0.36(4)        680.      0.342     0.385
  117691.    2.43774    0.335(34)      862.      0.3422    0.3771
  117726.    2.43847    0.38(4)        610.      0.342     0.371
  117761.    2.43920    0.38(4)        588.      0.342     0.366
  117796.    2.43993    0.33(4)        708.      0.341     0.362
  117832.    2.44066    0.43(4)        519.      0.341     0.359
  117867.    2.44140    0.287(33)      934.      0.3406    0.3570
  117903.    2.44213    0.34(4)        724.      0.340     0.355
  117938.    2.44286    0.35(4)        683.      0.340     0.354
  117973.    2.44359    0.40(4)        583.      0.340     0.353
  118009.    2.44433    0.39(4)        582.      0.340     0.352
  118044.    2.44506    0.37(4)        655.      0.339     0.351
  118079.    2.44579    0.37(4)        651.      0.339     0.350
  118115.    2.44653    0.37(4)        645.      0.339     0.350
  118150.    2.44726    0.39(4)        567.      0.339     0.349
  118186.    2.44800    0.35(4)        763.      0.338     0.349
  118221.    2.44873    0.37(4)        617.      0.338     0.348
  118257.    2.44947    0.37(4)        636.      0.338     0.348
  118292.    2.45020    0.37(4)        619.      0.338     0.348
  118328.    2.45093    0.32(4)        712.      0.338     0.348
  118363.    2.45167    0.42(4)        531.      0.337     0.348
  118399.    2.45241    0.34(4)        682.      0.337     0.348
  118434.    2.45314    0.34(4)        640.      0.337     0.348
  118470.    2.45388    0.35(4)        637.      0.337     0.349
  118505.    2.45461    0.35(4)        740.      0.337     0.349
  118541.    2.45535    0.307(35)      817.      0.3366    0.3502
  118576.    2.45609    0.34(4)        683.      0.336     0.351
  118612.    2.45682    0.38(4)        623.      0.336     0.352
  118648.    2.45756    0.39(4)        602.      0.336     0.354
  118683.    2.45830    0.40(4)        577.      0.336     0.356
  118719.    2.45903    0.34(4)        730.      0.336     0.358
  118754.    2.45977    0.41(4)        579.      0.336     0.360
  118790.    2.46051    0.34(4)        810.      0.336     0.364
  118826.    2.46125    0.42(4)        572.      0.336     0.369
  118861.    2.46199    0.44(4)        576.      0.336     0.377
  118897.    2.46273    0.42(4)        571.      0.336     0.389
  118933.    2.46346    0.48(4)        553.      0.336     0.410
  118968.    2.46420    0.43(4)        614.      0.336     0.440
  119004.    2.46494    0.46(4)        562.      0.336     0.482
  119040.    2.46568    0.52(4)        539.      0.336     0.536
  119075.    2.46642    0.55(4)        535.      0.336     0.599
  119111.    2.46716    0.73(5)        390.      0.336     0.662
  119147.    2.46790    0.77(5)        365.      0.336     0.713
  119183.    2.46864    0.75(5)        360.      0.336     0.739
  119218.    2.46938    0.82(6)        316.1     0.336     0.730
  119254.    2.47012    0.60(5)        468.      0.336     0.692
  119290.    2.47087    0.58(5)        417.      0.336     0.636
  119326.    2.47161    0.51(4)        497.      0.336     0.573
  119361.    2.47235    0.50(4)        519.      0.336     0.515
  119397.    2.47309    0.44(4)        556.      0.336     0.467
  119433.    2.47383    0.40(4)        572.      0.337     0.430
  119469.    2.47457    0.36(4)        688.      0.337     0.403
  119505.    2.47532    0.315(32)      972.      0.3368    0.3861
  119541.    2.47606    0.336(34)      864.      0.3369    0.3751
  119576.    2.47680    0.268(31)      1066.     0.3371    0.3685
  119612.    2.47754    0.315(33)      908.      0.3373    0.3646
  119648.    2.47829    0.29(4)        769.      0.337     0.362
  119684.    2.47903    0.39(4)        508.      0.338     0.362
  119720.    2.47977    0.27(4)        733.      0.338     0.362
  119756.    2.48052    0.31(4)        695.      0.338     0.364
  119792.    2.48126    0.41(5)        479.      0.338     0.368
  119828.    2.48201    0.43(5)        454.      0.338     0.375
  119864.    2.48275    0.48(5)        374.      0.339     0.385
  119900.    2.48350    0.49(5)        398.      0.339     0.400
  119936.    2.48424    0.47(5)        455.      0.339     0.419
  119972.    2.48499    0.52(5)        383.      0.339     0.441
  120008.    2.48573    0.56(5)        361.      0.340     0.464
  120044.    2.48648    0.50(5)        432.      0.340     0.484
  120080.    2.48722    0.46(4)        494.      0.340     0.496
  120116.    2.48797    0.46(5)        494.      0.340     0.497
  120152.    2.48872    0.50(5)        397.      0.341     0.486
  120188.    2.48946    0.52(5)        366.      0.341     0.468
  120224.    2.49021    0.43(5)        436.      0.341     0.446
  120260.    2.49096    0.46(5)        427.      0.342     0.424
  120296.    2.49170    0.41(5)        457.      0.342     0.406
  120332.    2.49245    0.43(5)        408.      0.342     0.391
  120368.    2.49320    0.40(5)        484.      0.342     0.381
  120404.    2.49395    0.42(4)        513.      0.343     0.374
  120440.    2.49470    0.35(4)        584.      0.343     0.370
  120477.    2.49544    0.41(5)        470.      0.343     0.368
  120513.    2.49619    0.40(5)        488.      0.344     0.367
  120549.    2.49694    0.30(4)        738.      0.344     0.368
  120585.    2.49769    0.47(5)        425.      0.344     0.371
  120621.    2.49844    0.47(5)        436.      0.344     0.375
  120657.    2.49919    0.49(5)        406.      0.345     0.381
  120694.    2.49994    0.47(5)        445.      0.345     0.390
  120730.    2.50069    0.49(5)        396.      0.345     0.402
  120766.    2.50144    0.42(4)        513.      0.345     0.415
  120802.    2.50219    0.41(4)        528.      0.346     0.430
  120838.    2.50294    0.51(5)        422.      0.346     0.445
  120875.    2.50369    0.44(5)        479.      0.346     0.459
  120911.    2.50444    0.53(5)        404.      0.346     0.470
  120947.    2.50519    0.61(6)        294.2     0.347     0.481
  120984.    2.50595    0.55(5)        366.      0.347     0.494
  121020.    2.50670    0.51(5)        380.      0.347     0.510
  121056.    2.50745    0.51(5)        369.      0.347     0.530
  121092.    2.50820    0.58(6)        328.5     0.347     0.553
  121129.    2.50895    0.58(5)        374.      0.348     0.577
  121165.    2.50971    0.62(6)        295.4     0.348     0.597
  121201.    2.51046    0.62(5)        352.      0.348     0.608
  121238.    2.51121    0.54(5)        339.9     0.348     0.608
  121274.    2.51197    0.54(5)        359.      0.348     0.595
  121311.    2.51272    0.48(4)        494.      0.348     0.573
  121347.    2.51347    0.63(6)        301.1     0.348     0.545
  121383.    2.51423    0.60(6)        304.1     0.348     0.515
  121420.    2.51498    0.53(5)        339.8     0.348     0.487
  121456.    2.51574    0.43(4)        508.      0.348     0.461
  121493.    2.51649    0.46(5)        444.      0.348     0.440
  121529.    2.51725    0.47(5)        446.      0.348     0.423
  121566.    2.51800    0.42(4)        498.      0.348     0.411
  121602.    2.51876    0.51(5)        360.      0.348     0.403
  121638.    2.51951    0.37(4)        511.      0.348     0.399
  121675.    2.52027    0.39(5)        489.      0.348     0.398
  121711.    2.52102    0.38(4)        542.      0.348     0.400
  121748.    2.52178    0.48(5)        429.      0.348     0.405
  121785.    2.52254    0.47(5)        437.      0.348     0.412
  121821.    2.52329    0.46(5)        481.      0.347     0.421
  121858.    2.52405    0.45(5)        467.      0.347     0.431
  121894.    2.52481    0.46(5)        405.      0.347     0.443
  121931.    2.52557    0.52(5)        385.      0.346     0.453
  121967.    2.52632    0.44(5)        434.      0.346     0.462
  122004.    2.52708    0.48(5)        380.      0.346     0.466
  122041.    2.52784    0.41(5)        469.      0.345     0.466
  122077.    2.52860    0.35(4)        567.      0.345     0.461
  122114.    2.52936    0.35(4)        598.      0.344     0.451
  122150.    2.53011    0.40(5)        460.      0.344     0.439
  122187.    2.53087    0.45(5)        449.      0.343     0.426
  122224.    2.53163    0.34(4)        609.      0.343     0.413
  122260.    2.53239    0.36(4)        509.      0.342     0.400
  122297.    2.53315    0.35(4)        554.      0.341     0.389
  122334.    2.53391    0.37(5)        491.      0.341     0.380
  122370.    2.53467    0.29(4)        616.      0.340     0.372
  122407.    2.53543    0.33(5)        490.      0.339     0.365
  122444.    2.53619    0.34(5)        462.      0.338     0.360
  122481.    2.53695    0.31(4)        599.      0.337     0.356
  122517.    2.53771    0.37(5)        476.      0.337     0.352
  122554.    2.53848    0.37(5)        467.      0.336     0.350
  122591.    2.53924    0.34(5)        481.      0.335     0.347
  122628.    2.54000    0.35(5)        401.      0.334     0.345
  122664.    2.54076    0.36(4)        504.      0.333     0.344
  122701.    2.54152    0.27(4)        616.      0.331     0.342
  122738.    2.54229    0.36(5)        410.      0.330     0.341
  122775.    2.54305    0.32(4)        501.      0.329     0.340
  122812.    2.54381    0.41(5)        402.      0.328     0.340
  122849.    2.54457    0.32(4)        526.      0.327     0.340
  122885.    2.54534    0.33(4)        521.      0.325     0.340
  122922.    2.54610    0.30(4)        553.      0.324     0.341
  122959.    2.54687    0.32(5)        485.      0.323     0.343
  122996.    2.54763    0.32(4)        503.      0.322     0.345
  123033.    2.54839    0.32(5)        477.      0.320     0.347
  123070.    2.54916    0.42(5)        362.      0.319     0.350
  123107.    2.54992    0.41(5)        367.      0.317     0.352
  123144.    2.55069    0.27(4)        677.      0.316     0.353
  123181.    2.55145    0.30(5)        488.      0.314     0.352
  123218.    2.55222    0.33(4)        519.      0.313     0.350
  123255.    2.55298    0.34(5)        455.      0.311     0.346
  123292.    2.55375    0.34(5)        441.      0.310     0.341
  123328.    2.55452    0.31(4)        574.      0.308     0.335
  123365.    2.55528    0.35(5)        366.      0.307     0.329
  123402.    2.55605    0.41(5)        337.2     0.305     0.324
  123440.    2.55682    0.34(5)        445.      0.304     0.319
  123477.    2.55758    0.27(4)        588.      0.302     0.314
  123514.    2.55835    0.30(5)        481.      0.300     0.310
  123551.    2.55912    0.36(5)        391.      0.299     0.307
  123588.    2.55989    0.29(5)        483.      0.297     0.304
  123625.    2.56065    0.34(5)        444.      0.296     0.302
  123662.    2.56142    0.31(5)        483.      0.294     0.299
  123699.    2.56219    0.33(5)        389.      0.293     0.297
  123736.    2.56296    0.28(4)        525.      0.291     0.295
  123773.    2.56373    0.38(5)        355.      0.290     0.294
  123810.    2.56450    0.38(6)        315.1     0.289     0.292
  123847.    2.56527    0.29(5)        493.      0.287     0.290
  123885.    2.56604    0.42(6)        294.1     0.286     0.289
  123922.    2.56681    0.37(5)        343.2     0.285     0.288
  123959.    2.56758    0.32(5)        434.      0.284     0.286
  123996.    2.56835    0.28(5)        477.      0.283     0.285
  124033.    2.56912    0.33(5)        411.      0.282     0.284
  124071.    2.56989    0.31(5)        453.      0.281     0.283
  124108.    2.57066    0.35(6)        281.8     0.280     0.282
  124145.    2.57143    0.36(6)        325.1     0.279     0.282
  124182.    2.57220    0.27(4)        609.      0.279     0.281
  124220.    2.57297    0.37(6)        306.7     0.279     0.281
  124257.    2.57374    0.30(5)        424.      0.278     0.280
  124294.    2.57452    0.27(5)        447.      0.278     0.280
  124331.    2.57529    0.27(4)        518.      0.278     0.280
  124369.    2.57606    0.25(4)        555.      0.279     0.280
  124406.    2.57683    0.28(5)        386.      0.279     0.281
  124443.    2.57761    0.30(5)        415.      0.280     0.281
  124481.    2.57838    0.32(5)        387.      0.281     0.282
  124518.    2.57915    0.24(4)        526.      0.282     0.283
  124555.    2.57993    0.28(5)        410.      0.283     0.285
  124593.    2.58070    0.27(5)        480.      0.285     0.286
  124630.    2.58148    0.28(5)        417.      0.287     0.288
  124667.    2.58225    0.35(6)        316.2     0.289     0.291
  124705.    2.58302    0.28(5)        407.      0.292     0.293
  124742.    2.58380    0.30(5)        398.      0.295     0.296
  124780.    2.58457    0.29(5)        467.      0.298     0.299
  124817.    2.58535    0.27(4)        496.      0.302     0.303
  124855.    2.58613    0.31(5)        396.      0.306     0.307
  124892.    2.58690    0.31(5)        336.5     0.310     0.311
  124929.    2.58768    0.25(4)        532.      0.315     0.316
  124967.    2.58845    0.31(5)        336.0     0.321     0.322
  125005.   .          -0.000095(15)   .        .         .


_pd_meas_number_of_points              4610
_pd_proc_number_of_points              4610

loop_
      _refln_index_h
      _refln_index_k
      _refln_index_l
      _refln_observed_status
      _refln_F_squared_meas
      _refln_F_squared_calc
      _refln_phase_calc
      _refln_d_spacing
      _gsas_i100_meas
   4   0  -1 o   6.803    4.743   180.00   2.55129   3.46 
   4   0  -2 o  10.262    6.830   180.00   2.50357   4.85 
   2   0  -4 o   0.005    0.017    0.00    2.47936   0.00 
   2   2  -1 o  11.036    8.446    0.00    2.48736  10.15 
   2   2   0 o  22.192   22.604   180.00   2.46858  19.61 
   3   1   1 o   7.953    8.820   180.00   2.52730   7.77 
   1   1   3 o  21.362   18.375    0.00    2.51062  20.19 
   3   1  -3 o   0.008    0.018   180.00   2.47349   0.01 
   0   0   4 o  148.803  144.253  180.00   2.40012  54.20 
   0   2   2 o   0.652    0.433   180.00   2.46077   0.58 
   4   0   0 o  35.750   29.729   180.00   2.42951  14.79 
   4   0  -3 o  139.506  130.531  180.00   2.31153  44.71 
   2   2  -2 o   9.294   11.503   180.00   2.35141   6.89 
   2   0   3 o   0.504    0.697   180.00   2.35731   0.19 
   2   2   1 o  115.199  105.316  180.00   2.30469  74.22 
   1   1  -4 o   1.587    1.430   180.00   2.30644   1.10 
   3   1   2 o   2.884    2.991   180.00   2.18693   1.63 
   4   0   1 o  267.768  264.367   0.00    2.19843  66.45 
   3   1  -4 o   1.568    1.526   180.00   2.13484   0.81 
   0   2   3 o  25.039   23.233   180.00   2.13497  12.76 
   2   2  -3 o  222.473  213.305   0.00    2.12339  100.00
   4   0  -4 o  50.332   53.114    0.00    2.05644  10.94 
   2   2   2 o  32.409   31.735    0.00    2.06665  14.53 
   2   0  -5 o   3.459    0.602   180.00   2.01210   0.71 
   1   1   4 o  13.740    6.836   180.00   2.03592   5.90 
   0   0   5 o  10.247    9.328    0.00    1.92010   1.76 
   4   2  -1 o   1.488    0.999   180.00   1.90562   0.50 
   5   1  -2 o  15.737   15.484   180.00   1.91755   5.35 
   2   0   4 o  12.536   13.336    0.00    1.92728   2.17 
   4   2  -2 o   0.284    0.239    0.00    1.88549   0.09 
   5   1  -1 o   2.183    2.410    0.00    1.91492   0.74 
   1   1  -5 o   2.536    2.148   180.00   1.89331   0.83 
   4   0   2 o  81.135   85.556    0.00    1.93858  13.88 
   5   1  -3 o   0.262    0.315   180.00   1.84770   0.08 
   1   3   0 o   1.406    1.390   180.00   1.87478   0.44 
   4   2   0 o   0.001    0.002   180.00   1.85324   0.00 
   1   3  -1 o   2.566    2.977    0.00    1.86112   0.78 
   3   1   3 o  19.334   18.589    0.00    1.87874   6.07 
   2   2  -4 o  149.023  145.359   0.00    1.87509  43.79 
   3   1  -5 o  10.732   11.621    0.00    1.83467   3.08 
   4   0  -5 o  13.574   13.266   180.00   1.80341   1.82 
   5   1   0 o  12.562   12.775    0.00    1.84067   3.65 
   4   2  -3 o  32.808   32.600    0.00    1.79925   8.67 
   0   2   4 o  20.780   21.349    0.00    1.84010   6.01 
   1   3   1 o   0.075    0.075    0.00    1.81962   0.02 
   2   2   3 o  80.719   80.904   180.00   1.82059  21.84 
   1   3  -2 o  18.751   14.092    0.00    1.78290   4.82 
   5   1  -4 o   0.006    0.007   180.00   1.72629   0.00 
   4   2   1 o   1.013    0.756    0.00    1.74435   0.24 
   2   0  -6 o  18.184   19.893   180.00   1.68304   1.87 
   1   1   5 o   1.668    1.468   180.00   1.70113   0.36 
   6   0  -2 o  28.321   25.807    0.00    1.70330   3.04 
   1   3   2 o   0.500    0.361   180.00   1.71189   0.11 
   6   0  -3 o  21.122   19.003   180.00   1.66905   2.10 
   3   3  -1 o  20.262   18.040    0.00    1.66645   4.01 
   5   1   1 o  18.228   16.290    0.00    1.71675   4.05 
   4   2  -4 o  39.624   34.724    0.00    1.67083   7.87 
   6   0  -1 o   0.935    0.734    0.00    1.68529   0.10 
   4   0   3 o   0.104    0.077    0.00    1.69766   0.01 
   3   3   0 o   1.293    1.554   180.00   1.64572   0.25 
   3   3  -2 o  12.459   14.694    0.00    1.63810   2.31 
   0   0   6 o   0.006    0.006   180.00   1.60008   0.00 
   1   3  -3 o  15.709   14.969    0.00    1.66164   3.08 
   2   0   5 o   1.543    1.529   180.00   1.62181   0.14 
   2   2  -5 o   7.975   12.713   180.00   1.64678   1.51 
   6   0  -4 o   3.170    2.860    0.00    1.59118   0.26 
   1   1  -6 o   6.622    6.386    0.00    1.59790   1.12 
   3   1   4 o  12.440   13.484    0.00    1.62384   2.23 
   4   0  -6 o  35.897   35.314    0.00    1.58078   2.88 
   5   1  -5 o  54.011   52.636    0.00    1.58131   8.63 
   3   1  -6 o  10.688    9.281    0.00    1.58820   1.76
[truncated: 59,887 more chars]
